# Supplementary material for: Spatial repellents transfluthrin and metofluthrin affect the behavior of Dermacentor variabilis, Amblyomma americanum, and Ixodes scapularis in an in vitro vertical climb assay
Source: PLoS One. 2022 Nov 8;17(11):e0269150. doi: 10.1371/journal.pone.0269150 (PMC9642883; doi:10.1371/journal.pone.0269150)
Supplement: S1 Data — (XLSM) [file pone.0269150.s005.xlsm]

## Sheet: Ixodes
Test	Drug	Position	Time	Height	Activity
1	Control	Left	141.646	-12.0018	0.18839
1	Control	Left	141.912	-11.9515	0.18839
1	Control	Left	142.179	-11.9012	0.18839
1	Control	Left	142.446	-11.8509	0.18839
1	Control	Left	142.713	-11.8006	0.18839
1	Control	Left	142.979	-11.7503	0.18839
1	Control	Left	143.246	-11.7	0.18839
1	Control	Left	143.513	-11.6497	0.18839
1	Control	Left	143.78	-11.5994	0.18839
1	Control	Left	144.046	-11.5491	0.18839
1	Control	Left	144.313	-11.4988	0.18801
1	Control	Left	144.58	-11.4486	0.18839
1	Control	Left	144.847	-11.3983	0.18839
1	Control	Left	145.113	-11.348	0.18839
1	Control	Left	145.38	-11.2977	0.18839
1	Control	Left	145.647	-11.2474	0.18839
1	Control	Left	145.914	-11.1971	0.18839
1	Control	Left	146.18	-11.1468	0.18839
1	Control	Left	146.447	-11.0965	0.18839
1	Control	Left	146.714	-11.0462	0.18839
1	Control	Left	146.981	-10.9959	0.18839
1	Control	Left	147.247	-10.9456	0.18839
1	Control	Left	147.514	-10.8953	0.18839
1	Control	Left	147.781	-10.845	0.18839
1	Control	Left	148.048	-10.7947	0.18839
1	Control	Left	148.314	-10.7444	0.18839
1	Control	Left	148.581	-10.6941	0.18839
1	Control	Left	148.848	-10.6438	0.18839
1	Control	Left	149.115	-10.5935	0.18839
1	Control	Left	149.381	-10.5432	0.18839
1	Control	Left	149.648	-10.4929	0.18839
1	Control	Left	149.915	-10.4426	0.18839
1	Control	Left	150.182	-10.3923	0.18839
1	Control	Left	150.448	-10.342	0.18839
1	Control	Left	150.715	-10.2917	0.18839
1	Control	Left	150.982	-10.2414	0.18839
1	Control	Left	151.249	-10.1911	0.18839
1	Control	Left	151.515	-10.1408	0.18839
1	Control	Left	151.782	-10.0905	0.18839
1	Control	Left	152.049	-10.0402	0.18831
1	Control	Left	152.316	-9.9899	0.18839
1	Control	Left	152.582	-9.9396	0.18839
1	Control	Left	152.849	-9.8893	0.18839
1	Control	Left	153.116	-9.839	0.18839
1	Control	Left	153.383	-9.7887	0.18835
1	Control	Left	153.649	-9.7384	0.18839
1	Control	Left	153.916	-9.6881	0.18839
1	Control	Left	154.183	-9.6378	0.18839
1	Control	Left	154.45	-9.5875	0.18835
1	Control	Left	154.716	-9.5372	0.18839
1	Control	Left	154.983	-9.4869	0.18839
1	Control	Left	155.25	-9.4366	0.18839
1	Control	Left	155.517	-9.3863	0.18839
1	Control	Left	155.783	-9.336	0.18835
1	Control	Left	156.05	-9.2858	0.18839
1	Control	Left	156.317	-9.2355	0.18839
1	Control	Left	156.584	-9.1852	0.18839
1	Control	Left	156.85	-9.1349	0.18835
1	Control	Left	157.117	-9.0846	0.18839
1	Control	Left	157.384	-9.0343	0.18839
1	Control	Left	157.651	-8.984	0.18839
1	Control	Left	157.917	-8.9337	0.18839
1	Control	Left	158.184	-8.8834	0.18835
1	Control	Left	158.451	-8.8331	0.18839
1	Control	Left	158.718	-8.7828	0.18839
1	Control	Left	158.984	-8.7325	0.18839
1	Control	Left	159.251	-8.6822	0.18835
1	Control	Left	159.518	-8.6319	0.18839
1	Control	Left	159.785	-8.5816	0.18839
1	Control	Left	160.052	-8.5313	0.18839
1	Control	Left	160.318	-8.481	0.18839
1	Control	Left	160.585	-8.4307	0.18835
1	Control	Left	160.852	-8.3804	0.18839
1	Control	Left	161.119	-8.3301	0.18839
1	Control	Left	161.385	-8.2798	0.18839
1	Control	Left	161.652	-8.2295	0.18835
1	Control	Left	161.919	-8.1792	0.18839
1	Control	Left	162.186	-8.1289	0.18839
1	Control	Left	162.452	-8.0786	0.18839
1	Control	Left	162.719	-8.0283	0.18839
1	Control	Left	162.986	-7.978	0.18835
1	Control	Left	163.253	-7.9277	0.18839
1	Control	Left	163.519	-7.8774	0.18839
1	Control	Left	163.786	-7.8271	0.18839
1	Control	Left	164.053	-7.7768	0.18835
1	Control	Left	164.32	-7.7265	0.18839
1	Control	Left	164.586	-7.6762	0.18839
1	Control	Left	164.853	-7.6259	0.18839
1	Control	Left	165.12	-7.5756	0.18839
1	Control	Left	165.387	-7.5253	0.18835
1	Control	Left	165.653	-7.475	0.18839
1	Control	Left	165.92	-7.4247	0.18839
1	Control	Left	166.187	-7.3744	0.18839
1	Control	Left	166.454	-7.3241	0.18839
1	Control	Left	166.72	-7.2738	0.24416
1	Control	Left	166.987	-7.2086	0.24416
1	Control	Left	167.254	-7.1434	0.24416
1	Control	Left	167.521	-7.0783	0.24416
1	Control	Left	167.787	-7.0131	0.24416
1	Control	Left	168.054	-6.9479	0.24416
1	Control	Left	168.321	-6.8827	0.24416
1	Control	Left	168.588	-6.8175	0.24416
1	Control	Left	168.854	-6.7523	0.24416
1	Control	Left	169.121	-6.6871	0.24416
1	Control	Left	169.388	-6.6219	0.24416
1	Control	Left	169.655	-6.5567	0.24416
1	Control	Left	169.921	-6.4916	0.24416
1	Control	Left	170.188	-6.4264	0.24416
1	Control	Left	170.455	-6.3612	0.24416
1	Control	Left	170.722	-6.296	0.24416
1	Control	Left	170.988	-6.2308	0.24416
1	Control	Left	171.255	-6.1656	0.24416
1	Control	Left	171.522	-6.1004	0.24416
1	Control	Left	171.789	-6.0352	0.24416
1	Control	Left	172.055	-5.97	0.24416
1	Control	Left	172.322	-5.9048	0.24416
1	Control	Left	172.589	-5.8396	0.24416
1	Control	Left	172.856	-5.7745	0.24416
1	Control	Left	173.122	-5.7093	0.24416
1	Control	Left	173.389	-5.6441	0.24416
1	Control	Left	173.656	-5.5789	0.24416
1	Control	Left	173.923	-5.5137	0.24416
1	Control	Left	174.189	-5.4485	0.24416
1	Control	Left	174.456	-5.3833	0.24416
1	Control	Left	174.723	-5.3181	0.24416
1	Control	Left	174.99	-5.2529	0.24416
1	Control	Left	175.256	-5.1878	0.24416
1	Control	Left	175.523	-5.1226	0.24416
1	Control	Left	175.79	-5.0574	0.24416
1	Control	Left	176.057	-4.9922	0.24416
1	Control	Left	176.323	-4.927	0.24416
1	Control	Left	176.59	-4.8618	0.24416
1	Control	Left	176.857	-4.7966	0.24416
1	Control	Left	177.124	-4.7314	0.24416
1	Control	Left	177.39	-4.6662	0.24416
1	Control	Left	177.657	-4.601	0.24416
1	Control	Left	177.924	-4.5358	0.24416
1	Control	Left	178.191	-4.4707	0.24416
1	Control	Left	178.457	-4.4055	0.24416
1	Control	Left	178.724	-4.3403	0.24416
1	Control	Left	178.991	-4.2751	0.24416
1	Control	Left	179.258	-4.2099	0.24416
1	Control	Left	179.524	-4.1447	0.24416
1	Control	Left	179.791	-4.0795	0.24416
1	Control	Left	180.058	-4.0143	0.24416
1	Control	Left	180.325	-3.9491	0.24416
1	Control	Left	180.591	-3.884	0.24416
1	Control	Left	180.858	-3.8188	0.24416
1	Control	Left	181.125	-3.7536	0.24416
1	Control	Left	181.392	-3.6884	0.24416
1	Control	Left	181.658	-3.6232	0.24416
1	Control	Left	181.925	-3.558	0.24416
1	Control	Left	182.192	-3.4928	0.24416
1	Control	Left	182.459	-3.4276	0.24416
1	Control	Left	182.725	-3.3624	0.24416
1	Control	Left	182.992	-3.2972	0.24416
1	Control	Left	183.259	-3.2321	0.24416
1	Control	Left	183.526	-3.1669	0.24416
1	Control	Left	183.792	-3.1017	0.24416
1	Control	Left	184.059	-3.0365	0.24416
1	Control	Left	184.326	-2.9713	0.24416
1	Control	Left	184.593	-2.9061	0.24416
1	Control	Left	184.859	-2.8409	0.24416
1	Control	Left	185.126	-2.7757	0.24416
1	Control	Left	185.393	-2.7105	0.24416
1	Control	Left	185.66	-2.6453	0.24416
1	Control	Left	185.926	-2.5802	0.24416
1	Control	Left	186.193	-2.515	0.24416
1	Control	Left	186.46	-2.4498	0.24416
1	Control	Left	186.727	-2.3846	0.24416
1	Control	Left	186.994	-2.3194	0.24416
1	Control	Left	187.26	-2.2542	0.24416
1	Control	Left	187.527	-2.189	0.24416
1	Control	Left	187.794	-2.1238	0.24416
1	Control	Left	188.061	-2.0586	0.24416
1	Control	Left	188.327	-1.9934	0.24416
1	Control	Left	188.594	-1.9283	0.24416
1	Control	Left	188.861	-1.8631	0.24416
1	Control	Left	189.128	-1.7979	0.24416
1	Control	Left	189.394	-1.7327	0.24416
1	Control	Left	189.661	-1.6675	0.24416
1	Control	Left	189.928	-1.6023	0.24416
1	Control	Left	190.195	-1.5371	0.24416
1	Control	Left	190.461	-1.4719	0.24416
1	Control	Left	190.728	-1.4067	0.24416
1	Control	Left	190.995	-1.3415	0.24416
1	Control	Left	191.262	-1.2764	0.24416
1	Control	Left	191.528	-1.2112	0.24416
1	Control	Left	191.795	-1.146	0.24416
1	Control	Left	192.062	-1.0808	0.24416
1	Control	Left	192.329	-1.0156	0.24415
1	Control	Left	192.595	-0.9504	0.24416
1	Control	Left	192.862	-0.88521	0.24416
1	Control	Left	193.129	-0.82002	0.24416
1	Control	Left	193.396	-0.75483	0.24416
1	Control	Left	193.662	-0.68964	0.24416
1	Control	Left	193.929	-0.62445	0.24416
1	Control	Left	194.196	-0.55926	0.24416
1	Control	Left	194.463	-0.49407	0.24416
1	Control	Left	194.729	-0.42888	0.24416
1	Control	Left	194.996	-0.36369	0.23069
1	Control	Left	195.263	-0.3021	0.23069
1	Control	Left	195.53	-0.24051	0.23069
1	Control	Left	195.796	-0.17891	0.23069
1	Control	Left	196.063	-0.11732	0.23069
1	Control	Left	196.33	-0.055727	0.23069
1	Control	Left	196.597	0.005866	0.23069
1	Control	Left	196.863	0.067459	0.23069
1	Control	Left	197.13	0.12905	0.23069
1	Control	Left	197.397	0.19065	0.23069
1	Control	Left	197.664	0.25224	0.23069
1	Control	Left	197.93	0.31383	0.23069
1	Control	Left	198.197	0.37542	0.23069
1	Control	Left	198.464	0.43702	0.23069
1	Control	Left	198.731	0.49861	0.23069
1	Control	Left	198.997	0.5602	0.23069
1	Control	Left	199.264	0.6218	0.23069
1	Control	Left	199.531	0.68339	0.23068
1	Control	Left	199.798	0.74498	0.23069
1	Control	Left	200.064	0.80657	0.23069
1	Control	Left	200.331	0.86817	0.23069
1	Control	Left	200.598	0.92976	0.23069
1	Control	Left	200.865	0.99135	0.2307
1	Control	Left	201.131	1.053	0.23067
1	Control	Left	201.398	1.1145	0.23067
1	Control	Left	201.665	1.1761	0.23071
1	Control	Left	201.932	1.2377	0.23067
1	Control	Left	202.198	1.2993	0.23067
1	Control	Left	202.465	1.3609	0.23067
1	Control	Left	202.732	1.4225	0.23071
1	Control	Left	202.999	1.4841	0.23067
1	Control	Left	203.265	1.5457	0.23067
1	Control	Left	203.532	1.6073	0.23071
1	Control	Left	203.799	1.6689	0.23067
1	Control	Left	204.066	1.7305	0.23067
1	Control	Left	204.332	1.7921	0.23067
1	Control	Left	204.599	1.8537	0.23071
1	Control	Left	204.866	1.9152	0.23067
1	Control	Left	205.133	1.9768	0.23067
1	Control	Left	205.399	2.0384	0.23071
1	Control	Left	205.666	2.1	0.23067
1	Control	Left	205.933	2.1616	0.23067
1	Control	Left	206.2	2.2232	0.23071
1	Control	Left	206.466	2.2848	0.23067
1	Control	Left	206.733	2.3464	0.23067
1	Control	Left	207	2.408	0.23067
1	Control	Left	207.267	2.4696	0.23071
1	Control	Left	207.533	2.5312	0.23067
1	Control	Left	207.8	2.5928	0.23067
1	Control	Left	208.067	2.6544	0.23071
1	Control	Left	208.334	2.716	0.23067
1	Control	Left	208.6	2.7776	0.23067
1	Control	Left	208.867	2.8391	0.23067
1	Control	Left	209.134	2.9007	0.23071
1	Control	Left	209.401	2.9623	0.23067
1	Control	Left	209.667	3.0239	0.23067
1	Control	Left	209.934	3.0855	0.23071
1	Control	Left	210.201	3.1471	0.23067
1	Control	Left	210.468	3.2087	0.23067
1	Control	Left	210.734	3.2703	0.23071
1	Control	Left	211.001	3.3319	0.23067
1	Control	Left	211.268	3.3935	0.23067
1	Control	Left	211.535	3.4551	0.23067
1	Control	Left	211.801	3.5167	0.23071
1	Control	Left	212.068	3.5783	0.23067
1	Control	Left	212.335	3.6399	0.23067
1	Control	Left	212.602	3.7014	0.23071
1	Control	Left	212.868	3.763	0.23067
1	Control	Left	213.135	3.8246	0.23067
1	Control	Left	213.402	3.8862	0.23071
1	Control	Left	213.669	3.9478	0.23067
1	Control	Left	213.936	4.0094	0.23067
1	Control	Left	214.202	4.071	0.23067
1	Control	Left	214.469	4.1326	0.23071
1	Control	Left	214.736	4.1942	0.23067
1	Control	Left	215.003	4.2558	0.23067
1	Control	Left	215.269	4.3174	0.23071
1	Control	Left	215.536	4.379	0.23067
1	Control	Left	215.803	4.4406	0.23067
1	Control	Left	216.07	4.5022	0.23067
1	Control	Left	216.336	4.5637	0.23071
1	Control	Left	216.603	4.6253	0.23067
1	Control	Left	216.87	4.6869	0.23067
1	Control	Left	217.137	4.7485	0.23071
1	Control	Left	217.403	4.8101	0.23067
1	Control	Left	217.67	4.8717	0.23067
1	Control	Left	217.937	4.9333	0.23071
1	Control	Left	218.204	4.9949	0.23067
1	Control	Left	218.47	5.0565	0.23067
1	Control	Left	218.737	5.1181	0.23067
1	Control	Left	219.004	5.1797	0.23071
1	Control	Left	219.271	5.2413	0.23067
1	Control	Left	219.537	5.3029	0.23067
1	Control	Left	219.804	5.3644	0.23071
1	Control	Left	220.071	5.4261	0.23067
1	Control	Left	220.338	5.4876	0.23067
1	Control	Left	220.604	5.5492	0.23071
1	Control	Left	220.871	5.6108	0.23067
1	Control	Left	221.138	5.6724	0.23067
1	Control	Left	221.405	5.734	0.23067
1	Control	Left	221.671	5.7956	0.23071
1	Control	Left	221.938	5.8572	0.23067
1	Control	Left	222.205	5.9188	0.23067
1	Control	Left	222.472	5.9804	0.23071
1	Control	Left	222.738	6.042	0.23067
1	Control	Left	223.005	6.1036	0.23067
1	Control	Left	223.272	6.1652	0.23067
1	Control	Left	223.539	6.2268	0.23071
1	Control	Left	223.805	6.2884	0.23067
1	Control	Left	224.072	6.3499	0.23067
1	Control	Left	224.339	6.4115	0.23071
1	Control	Left	224.606	6.4731	0.23067
1	Control	Left	224.872	6.5347	0.23067
1	Control	Left	225.139	6.5963	0.23071
1	Control	Left	225.406	6.6579	0.23067
1	Control	Left	225.673	6.7195	0.23067
1	Control	Left	225.939	6.7811	0.23067
1	Control	Left	226.206	6.8427	0.23071
1	Control	Left	226.473	6.9043	0.23067
1	Control	Left	226.74	6.9659	0.23067
1	Control	Left	227.006	7.0275	0.23071
1	Control	Left	227.273	7.0891	0.23067
1	Control	Left	227.54	7.1506	0.23067
1	Control	Left	227.807	7.2122	0.23067
1	Control	Left	228.073	7.2738	0.12468
1	Control	Left	228.34	7.3071	0.12464
1	Control	Left	228.607	7.3404	0.12464
1	Control	Left	228.874	7.3737	0.12464
1	Control	Left	229.14	7.407	0.12464
1	Control	Left	229.407	7.4402	0.12464
1	Control	Left	229.674	7.4735	0.12464
1	Control	Left	229.941	7.5068	0.12464
1	Control	Left	230.207	7.5401	0.12464
1	Control	Left	230.474	7.5734	0.12464
1	Control	Left	230.741	7.6066	0.12464
1	Control	Left	231.008	7.6399	0.12464
1	Control	Left	231.274	7.6732	0.12464
1	Control	Left	231.541	7.7065	0.12464
1	Control	Left	231.808	7.7398	0.12464
1	Control	Left	232.075	7.773	0.12464
1	Control	Left	232.341	7.8063	0.12464
1	Control	Left	232.608	7.8396	0.12464
1	Control	Left	232.875	7.8729	0.12468
1	Control	Left	233.142	7.9062	0.12464
1	Control	Left	233.408	7.9394	0.12464
1	Control	Left	233.675	7.9727	0.12464
1	Control	Left	233.942	8.006	0.12464
1	Control	Left	234.209	8.0393	0.12464
1	Control	Left	234.475	8.0726	0.12464
1	Control	Left	234.742	8.1059	0.12464
1	Control	Left	235.009	8.1391	0.12464
1	Control	Left	235.276	8.1724	0.12464
1	Control	Left	235.542	8.2057	0.12464
1	Control	Left	235.809	8.239	0.12464
1	Control	Left	236.076	8.2722	0.12464
1	Control	Left	236.343	8.3055	0.12464
1	Control	Left	236.609	8.3388	0.12464
1	Control	Left	236.876	8.3721	0.12464
1	Control	Left	237.143	8.4054	0.12464
1	Control	Left	237.41	8.4387	0.12464
1	Control	Left	237.676	8.4719	0.12468
1	Control	Left	237.943	8.5052	0.12464
1	Control	Left	238.21	8.5385	0.12464
1	Control	Left	238.477	8.5718	0.12464
1	Control	Left	238.743	8.6051	0.12464
1	Control	Left	239.01	8.6383	0.12464
1	Control	Left	239.277	8.6716	0.12464
1	Control	Left	239.544	8.7049	0.12464
1	Control	Left	239.81	8.7382	0.12464
1	Control	Left	240.077	8.7715	0.12464
1	Control	Left	240.344	8.8047	0.12464
1	Control	Left	240.611	8.838	0.12464
1	Control	Left	240.878	8.8713	0.12464
1	Control	Left	241.144	8.9046	0.12464
1	Control	Left	241.411	8.9379	0.12464
1	Control	Left	241.678	8.9711	0.12464
1	Control	Left	241.945	9.0044	0.12464
1	Control	Left	242.211	9.0377	0.12464
1	Control	Left	242.478	9.071	0.12468
1	Control	Left	242.745	9.1043	0.12464
1	Control	Left	243.012	9.1375	0.12464
1	Control	Left	243.278	9.1708	0.12464
1	Control	Left	243.545	9.2041	0.12464
1	Control	Left	243.812	9.2374	0.12464
1	Control	Left	244.079	9.2707	0.12464
1	Control	Left	244.345	9.304	0.12464
1	Control	Left	244.612	9.3372	0.12464
1	Control	Left	244.879	9.3705	0.12464
1	Control	Left	245.146	9.4038	0.12464
1	Control	Left	245.412	9.4371	0.12464
1	Control	Left	245.679	9.4703	0.12464
1	Control	Left	245.946	9.5036	0.12464
1	Control	Left	246.213	9.5369	0.12464
1	Control	Left	246.479	9.5702	0.12464
1	Control	Left	246.746	9.6035	0.12464
1	Control	Left	247.013	9.6367	0.12464
1	Control	Left	247.28	9.67	0.12464
1	Control	Left	247.546	9.7033	0.12468
1	Control	Left	247.813	9.7366	0.12464
1	Control	Left	248.08	9.7699	0.12464
1	Control	Left	248.347	9.8032	0.12464
1	Control	Left	248.613	9.8364	0.12464
1	Control	Left	248.88	9.8697	0.12464
1	Control	Left	249.147	9.903	0.12464
1	Control	Left	249.414	9.9363	0.12464
1	Control	Left	249.68	9.9696	0.12449
1	Control	Left	249.947	10.0028	0.12472
1	Control	Left	250.214	10.0361	0.12472
1	Control	Left	250.481	10.0694	0.12472
1	Control	Left	250.747	10.1027	0.12472
1	Control	Left	251.014	10.136	0.12434
1	Control	Left	251.281	10.1692	0.12472
1	Control	Left	251.548	10.2025	0.12472
1	Control	Left	251.814	10.2358	0.12472
1	Control	Left	252.081	10.2691	0.12472
1	Control	Left	252.348	10.3024	0.12434
1	Control	Left	252.615	10.3356	0.12472
1	Control	Left	252.881	10.3689	0.12472
1	Control	Left	253.148	10.4022	0.12472
1	Control	Left	253.415	10.4355	0.12472
1	Control	Left	253.682	10.4688	0.12434
1	Control	Left	253.948	10.502	0.12472
1	Control	Left	254.215	10.5353	0.12472
1	Control	Left	254.482	10.5686	0.12472
1	Control	Left	254.749	10.6019	0.12472
1	Control	Left	255.015	10.6352	0.12472
1	Control	Left	255.282	10.6685	0.12434
1	Control	Left	255.549	10.7017	0.12472
1	Control	Left	255.816	10.735	0.12472
1	Control	Left	256.082	10.7683	0.12472
1	Control	Left	256.349	10.8016	0.12472
1	Control	Left	256.616	10.8349	0.12434
1	Control	Left	256.883	10.8681	0.12472
1	Control	Left	257.149	10.9014	0.12472
1	Control	Left	257.416	10.9347	0.12472
1	Control	Left	257.683	10.968	0.12472
1	Control	Left	257.95	11.0013	0.12434
1	Control	Left	258.216	11.0345	0.12472
1	Control	Left	258.483	11.0678	0.12472
1	Control	Left	258.75	11.1011	0.12472
1	Control	Left	259.017	11.1344	0.12472
1	Control	Left	259.283	11.1677	0.12434
1	Control	Left	259.55	11.2009	0.12472
1	Control	Left	259.817	11.2342	0.12472
1	Control	Left	260.084	11.2675	0.12472
1	Control	Left	260.35	11.3008	0.12472
1	Control	Left	260.617	11.3341	0.12434
1	Control	Left	260.884	11.3673	0.12472
1	Control	Left	261.151	11.4006	0.12472
1	Control	Left	261.417	11.4339	0.12472
1	Control	Left	261.684	11.4672	0.12472
1	Control	Left	261.951	11.5005	0.12434
1	Control	Left	262.218	11.5337	0.12472
1	Control	Left	262.484	11.567	0.12472
1	Control	Left	262.751	11.6003	0.12472
1	Control	Left	263.018	11.6336	0.12472
1	Control	Left	263.285	11.6669	0.12434
1	Control	Left	263.551	11.7001	0.12472
1	Control	Left	263.818	11.7334	0.12472
1	Control	Left	264.085	11.7667	0.12472
1	Control	Left	264.352	11.8	0.12472
1	Control	Left	264.618	11.8333	0.12472
1	Control	Left	264.885	11.8666	0.12434
1	Control	Left	265.152	11.8998	0.12472
1	Control	Left	265.419	11.9331	0.12472
1	Control	Left	265.685	11.9664	0.12472
1	Control	Left	265.952	11.9997	0.12472
1	Control	Left	266.219	12.033	0.12434
1	Control	Left	266.486	12.0662	0.12472
1	Control	Left	266.752	12.0995	0.12472
1	Control	Left	267.019	12.1328	0.12472
1	Control	Left	267.286	12.1661	0.12472
1	Control	Left	267.553	12.1994	0.12434
1	Control	Left	267.82	12.2326	0.12472
1	Control	Left	268.086	12.2659	0.12472
1	Control	Left	268.353	12.2992	0.12472
1	Control	Left	268.62	12.3325	0.12472
1	Control	Left	268.887	12.3658	0.12434
1	Control	Left	269.153	12.399	0.12472
1	Control	Left	269.42	12.4323	0.12472
1	Control	Left	269.687	12.4656	0.12472
1	Control	Left	269.954	12.4989	0.12472
1	Control	Left	270.22	12.5322	0.12434
1	Control	Left	270.487	12.5654	0.12472
1	Control	Left	270.754	12.5987	0.12472
1	Control	Left	271.021	12.632	0.12472
1	Control	Left	271.287	12.6653	0.12472
1	Control	Left	271.554	12.6986	0.12434
1	Control	Left	271.821	12.7318	0.12472
1	Control	Left	272.088	12.7651	0.12472
1	Control	Left	272.354	12.7984	0.12472
1	Control	Left	272.621	12.8317	0.12472
1	Control	Left	272.888	12.865	0.12434
1	Control	Left	273.155	12.8982	0.12472
1	Control	Left	273.421	12.9315	0.12472
1	Control	Left	273.688	12.9648	0.12472
1	Control	Left	273.955	12.9981	0.12472
1	Control	Left	274.222	13.0314	0.12472
1	Control	Left	274.488	13.0647	0.12434
1	Control	Left	274.755	13.0979	0.12472
1	Control	Left	275.022	13.1312	0.12472
1	Control	Left	275.289	13.1645	0.12472
1	Control	Left	275.555	13.1978	0.12472
1	Control	Left	275.822	13.2311	0.12434
1	Control	Left	276.089	13.2643	0.12472
1	Control	Left	276.356	13.2976	0.12472
1	Control	Left	276.622	13.3309	0.12472
1	Control	Left	276.889	13.3642	0.12472
1	Control	Left	277.156	13.3975	0.12434
1	Control	Left	277.423	13.4307	0.12472
1	Control	Left	277.689	13.464	0.12472
1	Control	Left	277.956	13.4973	0.12472
1	Control	Left	278.223	13.5306	0.12472
1	Control	Left	278.49	13.5639	0.12434
1	Control	Left	278.756	13.5971	0.12472
1	Control	Left	279.023	13.6304	0.12472
1	Control	Left	279.29	13.6637	0.12472
1	Control	Left	279.557	13.697	0.12472
1	Control	Left	279.823	13.7303	0.12434
1	Control	Left	280.09	13.7635	0.12472
1	Control	Left	280.357	13.7968	0.12472
1	Control	Left	280.624	13.8301	0.12472
1	Control	Left	280.89	13.8634	0.12472
1	Control	Left	281.157	13.8967	0.12434
1	Control	Left	281.424	13.9299	0.12472
1	Control	Left	281.691	13.9632	0.12472
1	Control	Left	281.957	13.9965	0.12472
1	Control	Left	282.224	14.0298	0.12472
1	Control	Left	282.491	14.0631	0.12434
1	Control	Left	282.758	14.0963	0.12472
1	Control	Left	283.024	14.1296	0.12472
1	Control	Left	283.291	14.1629	0.12472
1	Control	Left	283.558	14.1962	0.12472
1	Control	Left	283.825	14.2295	0.12472
1	Control	Left	284.091	14.2628	0.12434
1	Control	Left	284.358	14.296	0.12472
1	Control	Left	284.625	14.3293	0.12472
1	Control	Left	284.892	14.3626	0.12472
1	Control	Left	285.158	14.3959	0.12472
1	Control	Left	285.425	14.4292	0.12434
1	Control	Left	285.692	14.4624	0.12472
1	Control	Left	285.959	14.4957	0.034082
1	Control	Left	286.225	14.5048	0.034457
1	Control	Left	286.492	14.514	0.034082
1	Control	Left	286.759	14.5231	0.034082
1	Control	Left	287.026	14.5322	0.034082
1	Control	Left	287.292	14.5413	0.034082
1	Control	Left	287.559	14.5504	0.034457
1	Control	Left	287.826	14.5596	0.034082
1	Control	Left	288.093	14.5687	0.034082
1	Control	Left	288.359	14.5778	0.034082
1	Control	Left	288.626	14.5869	0.034457
1	Control	Left	288.893	14.5961	0.034082
1	Control	Left	289.16	14.6052	0.034082
1	Control	Left	289.426	14.6143	0.034082
1	Control	Left	289.693	14.6234	0.034082
1	Control	Left	289.96	14.6325	0.034457
1	Control	Left	290.227	14.6417	0.034082
1	Control	Left	290.493	14.6508	0.034082
1	Control	Left	290.76	14.6599	0.034082
1	Control	Left	291.027	14.669	0.034457
1	Control	Left	291.294	14.6782	0.034082
1	Control	Left	291.56	14.6873	0.034082
1	Control	Left	291.827	14.6964	0.034082
1	Control	Left	292.094	14.7055	0.034082
1	Control	Left	292.361	14.7146	0.034457
1	Control	Left	292.627	14.7238	0.034082
1	Control	Left	292.894	14.7329	0.034082
1	Control	Left	293.161	14.742	0.034082
1	Control	Left	293.428	14.7511	0.034457
1	Control	Left	293.695	14.7603	0.034082
1	Control	Left	293.961	14.7694	0.034082
1	Control	Left	294.228	14.7785	0.034082
1	Control	Left	294.495	14.7876	0.034082
1	Control	Left	294.762	14.7967	0.034457
1	Control	Left	295.028	14.8059	0.034082
1	Control	Left	295.295	14.815	0.034082
1	Control	Left	295.562	14.8241	0.034082
1	Control	Left	295.829	14.8332	0.034457
1	Control	Left	296.095	14.8424	0.034082
1	Control	Left	296.362	14.8515	0.034082
1	Control	Left	296.629	14.8606	0.034082
1	Control	Left	296.896	14.8697	0.034082
1	Control	Left	297.162	14.8788	0.034457
1	Control	Left	297.429	14.888	0.034082
1	Control	Left	297.696	14.8971	0.034082
1	Control	Left	297.963	14.9062	0.034082
1	Control	Left	298.229	14.9153	0.034082
1	Control	Left	298.496	14.9244	0.034457
1	Control	Left	298.763	14.9336	0.034082
1	Control	Left	299.03	14.9427	0.034082
1	Control	Left	299.296	14.9518	0.034082
1	Control	Left	299.563	14.9609	0.034457
1	Control	Left	299.83	14.9701	0.034082
1	Control	Left	300.097	14.9792	0.034082
1	Control	Left	300.363	14.9883	0.034082
1	Control	Left	300.63	14.9974	0.034082
1	Control	Left	300.897	15.0065	0.034457
1	Control	Left	301.164	15.0157	0.034082
1	Control	Left	301.43	15.0248	0.034082
1	Control	Left	301.697	15.0339	0.034082
1	Control	Left	301.964	15.043	0.034457
1	Control	Left	302.231	15.0522	0.034082
1	Control	Left	302.497	15.0613	0.034082
1	Control	Left	302.764	15.0704	0.034082
1	Control	Left	303.031	15.0795	0.034082
1	Control	Left	303.298	15.0886	0.034457
1	Control	Left	303.564	15.0978	0.034082
1	Control	Left	303.831	15.1069	0.034082
1	Control	Left	304.098	15.116	0.034082
1	Control	Left	304.365	15.1251	0.034457
1	Control	Left	304.631	15.1343	0.034082
1	Control	Left	304.898	15.1434	0.034082
1	Control	Left	305.165	15.1525	0.034082
1	Control	Left	305.432	15.1616	0.034082
1	Control	Left	305.698	15.1707	0.034457
1	Control	Left	305.965	15.1799	0.034082
1	Control	Left	306.232	15.189	0.034082
1	Control	Left	306.499	15.1981	0.034082
1	Control	Left	306.765	15.2072	0.034457
1	Control	Left	307.032	15.2164	0.034082
1	Control	Left	307.299	15.2255	0.034082
1	Control	Left	307.566	15.2346	0.034082
1	Control	Left	307.832	15.2437	0.034082
1	Control	Left	308.099	15.2528	0.034457
1	Control	Left	308.366	15.262	0.034082
1	Control	Left	308.633	15.2711	0.034082
1	Control	Left	308.899	15.2802	0.034082
1	Control	Left	309.166	15.2893	0.034457
1	Control	Left	309.433	15.2985	0.034082
1	Control	Left	309.7	15.3076	0.034082
1	Control	Left	309.966	15.3167	0.034082
1	Control	Left	310.233	15.3258	0.034082
1	Control	Left	310.5	15.3349	0.034457
1	Control	Left	310.767	15.3441	0.034082
1	Control	Left	311.033	15.3532	0.034082
1	Control	Left	311.3	15.3623	0.034082
1	Control	Left	311.567	15.3714	0.034457
1	Control	Left	311.834	15.3806	0.034082
1	Control	Left	312.1	15.3897	0.034082
1	Control	Left	312.367	15.3988	0.034082
1	Control	Left	312.634	15.4079	0.034082
1	Control	Left	312.901	15.417	0.034457
1	Control	Left	313.167	15.4262	0.034082
1	Control	Left	313.434	15.4353	0.034082
1	Control	Left	313.701	15.4444	0.034082
1	Control	Left	313.968	15.4535	0.034457
1	Control	Left	314.234	15.4627	0.034082
1	Control	Left	314.501	15.4718	0.034082
1	Control	Left	314.768	15.4809	0.034082
1	Control	Left	315.035	15.49	0.034082
1	Control	Left	315.301	15.4991	0.034457
1	Control	Left	315.568	15.5083	0.034082
1	Control	Left	315.835	15.5174	0.034082
1	Control	Left	316.102	15.5265	0.034082
1	Control	Left	316.368	15.5356	0.034082
1	Control	Left	316.635	15.5447	0.034457
1	Control	Left	316.902	15.5539	0.034082
1	Control	Left	317.169	15.563	0.034082
1	Control	Left	317.435	15.5721	0.034082
1	Control	Left	317.702	15.5812	0.034457
1	Control	Left	317.969	15.5904	0.034082
1	Control	Left	318.236	15.5995	0.034082
1	Control	Left	318.502	15.6086	0.034082
1	Control	Left	318.769	15.6177	0.034082
1	Control	Left	319.036	15.6268	0.034457
1	Control	Left	319.303	15.636	0.034082
1	Control	Left	319.569	15.6451	0.034082
1	Control	Left	319.836	15.6542	0.034082
1	Control	Left	320.103	15.6633	0.034457
1	Control	Left	320.37	15.6725	0.034082
1	Control	Left	320.637	15.6816	0.034082
1	Control	Left	320.903	15.6907	0.021723
1	Control	Left	321.17	15.6965	0.021348
1	Control	Left	321.437	15.7022	0.021723
1	Control	Left	321.704	15.708	0.021723
1	Control	Left	321.97	15.7138	0.021723
1	Control	Left	322.237	15.7196	0.021348
1	Control	Left	322.504	15.7253	0.021723
1	Control	Left	322.771	15.7311	0.021723
1	Control	Left	323.037	15.7369	0.021723
1	Control	Left	323.304	15.7427	0.021348
1	Control	Left	323.571	15.7484	0.021723
1	Control	Left	323.838	15.7542	0.021723
1	Control	Left	324.104	15.76	0.021348
1	Control	Left	324.371	15.7657	0.021723
1	Control	Left	324.638	15.7715	0.021723
1	Control	Left	324.905	15.7773	0.021723
1	Control	Left	325.171	15.7831	0.021348
1	Control	Left	325.438	15.7888	0.021723
1	Control	Left	325.705	15.7946	0.021723
1	Control	Left	325.972	15.8004	0.021723
1	Control	Left	326.238	15.8062	0.021348
1	Control	Left	326.505	15.8119	0.021723
1	Control	Left	326.772	15.8177	0.021723
1	Control	Left	327.039	15.8235	0.021723
1	Control	Left	327.305	15.8293	0.021348
1	Control	Left	327.572	15.835	0.021723
1	Control	Left	327.839	15.8408	0.021723
1	Control	Left	328.106	15.8466	0.021348
1	Control	Left	328.372	15.8523	0.021723
1	Control	Left	328.639	15.8581	0.021723
1	Control	Left	328.906	15.8639	0.021723
1	Control	Left	329.173	15.8697	0.021348
1	Control	Left	329.439	15.8754	0.021723
1	Control	Left	329.706	15.8812	0.021723
1	Control	Left	329.973	15.887	0.021723
1	Control	Left	330.24	15.8928	0.021348
1	Control	Left	330.506	15.8985	0.021723
1	Control	Left	330.773	15.9043	0.021723
1	Control	Left	331.04	15.9101	0.021348
1	Control	Left	331.307	15.9158	0.021723
1	Control	Left	331.573	15.9216	0.021723
1	Control	Left	331.84	15.9274	0.021723
1	Control	Left	332.107	15.9332	0.021348
1	Control	Left	332.374	15.9389	0.021723
1	Control	Left	332.64	15.9447	0.021723
1	Control	Left	332.907	15.9505	0.021723
1	Control	Left	333.174	15.9563	0.021348
1	Control	Left	333.441	15.962	0.021723
1	Control	Left	333.707	15.9678	0.021723
1	Control	Left	333.974	15.9736	0.021348
1	Control	Left	334.241	15.9793	0.021723
1	Control	Left	334.508	15.9851	0.021723
1	Control	Left	334.774	15.9909	0.021723
1	Control	Left	335.041	15.9967	0.021348
1	Control	Left	335.308	16.0024	0.021723
1	Control	Left	335.575	16.0082	0.021723
1	Control	Left	335.841	16.014	0.021723
1	Control	Left	336.108	16.0198	0.021348
1	Control	Left	336.375	16.0255	0.021723
1	Control	Left	336.642	16.0313	0.021723
1	Control	Left	336.908	16.0371	0.021348
1	Control	Left	337.175	16.0428	0.021723
1	Control	Left	337.442	16.0486	0.021723
1	Control	Left	337.709	16.0544	0.021723
1	Control	Left	337.975	16.0602	0.021348
1	Control	Left	338.242	16.0659	0.021723
1	Control	Left	338.509	16.0717	0.021723
1	Control	Left	338.776	16.0775	0.021723
1	Control	Left	339.042	16.0833	0.021348
1	Control	Left	339.309	16.089	0.021723
1	Control	Left	339.576	16.0948	0.021723
1	Control	Left	339.843	16.1006	0.021348
1	Control	Left	340.109	16.1063	0.021723
1	Control	Left	340.376	16.1121	0.021723
1	Control	Left	340.643	16.1179	0.021723
1	Control	Left	340.91	16.1237	0.021348
1	Control	Left	341.176	16.1294	0.021723
1	Control	Left	341.443	16.1352	0.021723
1	Control	Left	341.71	16.141	0.021723
1	Control	Left	341.977	16.1468	0.021348
1	Control	Left	342.243	16.1525	0.021723
1	Control	Left	342.51	16.1583	0.021723
1	Control	Left	342.777	16.1641	0.021723
1	Control	Left	343.044	16.1699	0.021348
1	Control	Left	343.31	16.1756	0.021723
1	Control	Left	343.577	16.1814	0.021723
1	Control	Left	343.844	16.1872	0.021348
1	Control	Left	344.111	16.1929	0.021723
1	Control	Left	344.377	16.1987	0.021723
1	Control	Left	344.644	16.2045	0.021723
1	Control	Left	344.911	16.2103	0.021348
1	Control	Left	345.178	16.216	0.021723
1	Control	Left	345.444	16.2218	0.021723
1	Control	Left	345.711	16.2276	0.021723
1	Control	Left	345.978	16.2334	0.021348
1	Control	Left	346.245	16.2391	0.021723
1	Control	Left	346.511	16.2449	0.021723
1	Control	Left	346.778	16.2507	0.021348
1	Control	Left	347.045	16.2564	0.021723
1	Control	Left	347.312	16.2622	0.021723
1	Control	Left	347.579	16.268	0.021723
1	Control	Left	347.845	16.2738	0.021348
1	Control	Left	348.112	16.2795	0.021723
1	Control	Left	348.379	16.2853	0.021723
1	Control	Left	348.646	16.2911	0.021723
1	Control	Left	348.912	16.2969	0.021348
1	Control	Left	349.179	16.3026	0.021723
1	Control	Left	349.446	16.3084	0.021723
1	Control	Left	349.713	16.3142	0.021348
1	Control	Left	349.979	16.3199	0.021723
1	Control	Left	350.246	16.3257	0.021723
1	Control	Left	350.513	16.3315	0.021723
1	Control	Left	350.78	16.3373	0.021348
1	Control	Left	351.046	16.343	0.021723
1	Control	Left	351.313	16.3488	0.021723
1	Control	Left	351.58	16.3546	0.021723
1	Control	Left	351.847	16.3604	0.021348
1	Control	Left	352.113	16.3661	0.021723
1	Control	Left	352.38	16.3719	0.021723
1	Control	Left	352.647	16.3777	0.021348
1	Control	Left	352.914	16.3834	0.021723
1	Control	Left	353.18	16.3892	0.021723
1	Control	Left	353.447	16.395	0.021723
1	Control	Left	353.714	16.4008	0.021348
1	Control	Left	353.981	16.4065	0.021723
1	Control	Left	354.247	16.4123	0.021723
1	Control	Left	354.514	16.4181	0.021723
1	Control	Left	354.781	16.4239	0.021348
1	Control	Left	355.048	16.4296	0.021723
1	Control	Left	355.314	16.4354	0.021723
1	Control	Left	355.581	16.4412	0.021348
1	Control	Left	355.848	16.4469	0.021723
1	Control	Left	356.115	16.4527	0.021723
1	Control	Left	356.381	16.4585	0.021723
1	Control	Left	356.648	16.4643	0.021348
1	Control	Left	356.915	16.47	0.021723
1	Control	Left	357.182	16.4758	0.021723
1	Control	Left	357.448	16.4816	0.021723
1	Control	Left	357.715	16.4874	0.021348
1	Control	Left	357.982	16.4931	0.021723
1	Control	Left	358.249	16.4989	0.021723
1	Control	Left	358.515	16.5047	0.021723
1	Control	Left	358.782	16.5105	0.021348
1	Control	Left	359.049	16.5162	0.021723
1	Control	Left	359.316	16.522	0.021723
1	Control	Left	359.582	16.5278	0.021348
1	Control	Left	359.849	16.5335	0.021723
1	Control	Left	360.116	16.5393	0.021723
1	Control	Left	360.383	16.5451	0.021723
1	Control	Left	360.649	16.5509	0.021348
1	Control	Left	360.916	16.5566	0.021723
1	Control	Left	361.183	16.5624	0.021723
1	Control	Left	361.45	16.5682	0.021723
1	Control	Left	361.716	16.574	0.070787
1	Control	Left	361.983	16.5551	0.070787
1	Control	Left	362.25	16.5362	0.070787
1	Control	Left	362.517	16.5173	0.070787
1	Control	Left	362.783	16.4984	0.070787
1	Control	Left	363.05	16.4795	0.070787
1	Control	Left	363.317	16.4606	0.070787
1	Control	Left	363.584	16.4417	0.070787
1	Control	Left	363.85	16.4228	0.070787
1	Control	Left	364.117	16.4039	0.070787
1	Control	Left	364.384	16.385	0.070787
1	Control	Left	364.651	16.3661	0.070787
1	Control	Left	364.917	16.3472	0.070787
1	Control	Left	365.184	16.3283	0.070787
1	Control	Left	365.451	16.3094	0.070412
1	Control	Left	365.718	16.2906	0.070787
1	Control	Left	365.984	16.2717	0.070787
1	Control	Left	366.251	16.2528	0.070787
1	Control	Left	366.518	16.2339	0.070787
1	Control	Left	366.785	16.215	0.070787
1	Control	Left	367.051	16.1961	0.070787
1	Control	Left	367.318	16.1772	0.070787
1	Control	Left	367.585	16.1583	0.070787
1	Control	Left	367.852	16.1394	0.070787
1	Control	Left	368.118	16.1205	0.070787
1	Control	Left	368.385	16.1016	0.070787
1	Control	Left	368.652	16.0827	0.070787
1	Control	Left	368.919	16.0638	0.070787
1	Control	Left	369.185	16.0449	0.070412
1	Control	Left	369.452	16.0261	0.070787
1	Control	Left	369.719	16.0072	0.070787
1	Control	Left	369.986	15.9883	0.070787
1	Control	Left	370.252	15.9694	0.070787
1	Control	Left	370.519	15.9505	0.070787
1	Control	Left	370.786	15.9316	0.070787
1	Control	Left	371.053	15.9127	0.070787
1	Control	Left	371.319	15.8938	0.070787
1	Control	Left	371.586	15.8749	0.070787
1	Control	Left	371.853	15.856	0.070787
1	Control	Left	372.12	15.8371	0.070787
1	Control	Left	372.386	15.8182	0.070787
1	Control	Left	372.653	15.7993	0.070787
1	Control	Left	372.92	15.7804	0.070412
1	Control	Left	373.187	15.7616	0.070787
1	Control	Left	373.453	15.7427	0.070787
1	Control	Left	373.72	15.7238	0.070787
1	Control	Left	373.987	15.7049	0.070787
1	Control	Left	374.254	15.686	0.070787
1	Control	Left	374.521	15.6671	0.070787
1	Control	Left	374.787	15.6482	0.070787
1	Control	Left	375.054	15.6293	0.070787
1	Control	Left	375.321	15.6104	0.070787
1	Control	Left	375.588	15.5915	0.070787
1	Control	Left	375.854	15.5726	0.070787
1	Control	Left	376.121	15.5537	0.070787
1	Control	Left	376.388	15.5348	0.070787
1	Control	Left	376.655	15.5159	0.070787
1	Control	Left	376.921	15.497	0.070412
1	Control	Left	377.188	15.4782	0.070787
1	Control	Left	377.455	15.4593	0.070787
1	Control	Left	377.722	15.4404	0.070787
1	Control	Left	377.988	15.4215	0.070787
1	Control	Left	378.255	15.4026	0.070787
1	Control	Left	378.522	15.3837	0.070787
1	Control	Left	378.789	15.3648	0.070787
1	Control	Left	379.055	15.3459	0.070787
1	Control	Left	379.322	15.327	0.070787
1	Control	Left	379.589	15.3081	0.070787
1	Control	Left	379.856	15.2892	0.070787
1	Control	Left	380.122	15.2703	0.070787
1	Control	Left	380.389	15.2514	0.070787
1	Control	Left	380.656	15.2325	0.070412
1	Control	Left	380.923	15.2137	0.070787
1	Control	Left	381.189	15.1948	0.070787
1	Control	Left	381.456	15.1759	0.070787
1	Control	Left	381.723	15.157	0.070787
1	Control	Left	381.99	15.1381	0.070787
1	Control	Left	382.256	15.1192	0.070787
1	Control	Left	382.523	15.1003	0.070787
1	Control	Left	382.79	15.0814	0.070787
1	Control	Left	383.057	15.0625	0.070787
1	Control	Left	383.323	15.0436	0.070787
1	Control	Left	383.59	15.0247	0.070787
1	Control	Left	383.857	15.0058	0.070787
1	Control	Left	384.124	14.9869	0.070787
1	Control	Left	384.39	14.968	0.070787
1	Control	Left	384.657	14.9491	0.070412
1	Control	Left	384.924	14.9303	0.070787
1	Control	Left	385.191	14.9114	0.070787
1	Control	Left	385.457	14.8925	0.070787
1	Control	Left	385.724	14.8736	0.070787
1	Control	Left	385.991	14.8547	0.070787
1	Control	Left	386.258	14.8358	0.070787
1	Control	Left	386.524	14.8169	0.070787
1	Control	Left	386.791	14.798	0.070787
1	Control	Left	387.058	14.7791	0.070787
1	Control	Left	387.325	14.7602	0.070787
1	Control	Left	387.591	14.7413	0.070787
1	Control	Left	387.858	14.7224	0.070787
1	Control	Left	388.125	14.7035	0.070787
1	Control	Left	388.392	14.6846	0.070412
1	Control	Left	388.658	14.6658	0.070787
1	Control	Left	388.925	14.6469	0.070787
1	Control	Left	389.192	14.628	0.070787
1	Control	Left	389.459	14.6091	0.070787
1	Control	Left	389.725	14.5902	0.070787
1	Control	Left	389.992	14.5713	0.070787
1	Control	Left	390.259	14.5524	0.070787
1	Control	Left	390.526	14.5335	0.070787
1	Control	Left	390.792	14.5146	0.070787
1	Control	Left	391.059	14.4957	0.070787
1	Control	Left	391.326	14.4768	0.070787
1	Control	Left	391.593	14.4579	0.070787
1	Control	Left	391.859	14.439	0.070787
1	Control	Left	392.126	14.4201	0.070787
1	Control	Left	392.393	14.4012	0.070412
1	Control	Left	392.66	14.3824	0.070787
1	Control	Left	392.926	14.3635	0.070787
1	Control	Left	393.193	14.3446	0.070787
1	Control	Left	393.46	14.3257	0.070787
1	Control	Left	393.727	14.3068	0.070787
1	Control	Left	393.993	14.2879	0
1	Control	Left	394.26	14.2879	0
1	Control	Left	394.527	14.2879	0
1	Control	Left	394.794	14.2879	0
1	Control	Left	395.06	14.2879	0
1	Control	Left	395.327	14.2879	0
1	Control	Left	395.594	14.2879	0
1	Control	Left	395.861	14.2879	0
1	Control	Left	396.127	14.2879	0
1	Control	Left	396.394	14.2879	0
1	Control	Left	396.661	14.2879	0
1	Control	Left	396.928	14.2879	0
1	Control	Left	397.194	14.2879	0
1	Control	Left	397.461	14.2879	0
1	Control	Left	397.728	14.2879	0
1	Control	Left	397.995	14.2879	0
1	Control	Left	398.261	14.2879	0
1	Control	Left	398.528	14.2879	0
1	Control	Left	398.795	14.2879	0
1	Control	Left	399.062	14.2879	0
1	Control	Left	399.328	14.2879	0
1	Control	Left	399.595	14.2879	0
1	Control	Left	399.862	14.2879	0
1	Control	Left	400.129	14.2879	0
1	Control	Left	400.396	14.2879	0
1	Control	Left	400.662	14.2879	0
1	Control	Left	400.929	14.2879	0
1	Control	Left	401.196	14.2879	0
1	Control	Left	401.463	14.2879	0
1	Control	Left	401.729	14.2879	0
1	Control	Left	401.996	14.2879	0
1	Control	Left	402.263	14.2879	0
1	Control	Left	402.53	14.2879	0
1	Control	Left	402.796	14.2879	0
1	Control	Left	403.063	14.2879	0
1	Control	Left	403.33	14.2879	0
1	Control	Left	403.597	14.2879	0
1	Control	Left	403.863	14.2879	0
1	Control	Left	404.13	14.2879	0
1	Control	Left	404.397	14.2879	0
1	Control	Left	404.664	14.2879	0
1	Control	Left	404.93	14.2879	0
1	Control	Left	405.197	14.2879	0
1	Control	Left	405.464	14.2879	0
1	Control	Left	405.731	14.2879	0
1	Control	Left	405.997	14.2879	0
1	Control	Left	406.264	14.2879	0
1	Control	Left	406.531	14.2879	0
1	Control	Left	406.798	14.2879	0
1	Control	Left	407.064	14.2879	0
1	Control	Left	407.331	14.2879	0
1	Control	Left	407.598	14.2879	0
1	Control	Left	407.865	14.2879	0
1	Control	Left	408.131	14.2879	0
1	Control	Left	408.398	14.2879	0
1	Control	Left	408.665	14.2879	0
1	Control	Left	408.932	14.2879	0
1	Control	Left	409.198	14.2879	0
1	Control	Left	409.465	14.2879	0
1	Control	Left	409.732	14.2879	0
1	Control	Left	409.999	14.2879	0
1	Control	Left	410.265	14.2879	0
1	Control	Left	410.532	14.2879	0
1	Control	Left	410.799	14.2879	0
1	Control	Left	411.066	14.2879	0
1	Control	Left	411.332	14.2879	0
1	Control	Left	411.599	14.2879	0
1	Control	Left	411.866	14.2879	0
1	Control	Left	412.133	14.2879	0
1	Control	Left	412.399	14.2879	0
1	Control	Left	412.666	14.2879	0
1	Control	Left	412.933	14.2879	0
1	Control	Left	413.2	14.2879	0
1	Control	Left	413.466	14.2879	0
1	Control	Left	413.733	14.2879	0
1	Control	Left	414	14.2879	0
1	Control	Left	414.267	14.2879	0
1	Control	Left	414.533	14.2879	0
1	Control	Left	414.8	14.2879	0
1	Control	Left	415.067	14.2879	0
1	Control	Left	415.334	14.2879	0
1	Control	Left	415.6	14.2879	0
1	Control	Left	415.867	14.2879	0
1	Control	Left	416.134	14.2879	0
1	Control	Left	416.401	14.2879	0
1	Control	Left	416.667	14.2879	0
1	Control	Left	416.934	14.2879	0
1	Control	Left	417.201	14.2879	0
1	Control	Left	417.468	14.2879	0
1	Control	Left	417.734	14.2879	0
1	Control	Left	418.001	14.2879	0
1	Control	Left	418.268	14.2879	0
1	Control	Left	418.535	14.2879	0
1	Control	Left	418.801	14.2879	0
1	Control	Left	419.068	14.2879	0
1	Control	Left	419.335	14.2879	0
1	Control	Left	419.602	14.2879	0
1	Control	Left	419.868	14.2879	0
1	Control	Left	420.135	14.2879	0
1	Control	Left	420.402	14.2879	0
1	Control	Left	420.669	14.2879	0
1	Control	Left	420.935	14.2879	0
1	Control	Left	421.202	14.2879	0
1	Control	Left	421.469	14.2879	0
1	Control	Left	421.736	14.2879	0
1	Control	Left	422.002	14.2879	0
1	Control	Left	422.269	14.2879	0
1	Control	Left	422.536	14.2879	0
1	Control	Left	422.803	14.2879	0
1	Control	Left	423.069	14.2879	0
1	Control	Left	423.336	14.2879	0
1	Control	Left	423.603	14.2879	0
1	Control	Left	423.87	14.2879	0
1	Control	Left	424.136	14.2879	0
1	Control	Left	424.403	14.2879	0
1	Control	Left	424.67	14.2879	0
1	Control	Left	424.937	14.2879	0
1	Control	Left	425.203	14.2879	0
1	Control	Left	425.47	14.2879	0
1	Control	Left	425.737	14.2879	0
1	Control	Left	426.004	14.2879	0
1	Control	Left	426.27	14.2879	0
1	Control	Left	426.537	14.2879	0
1	Control	Left	426.804	14.2879	0
1	Control	Left	427.071	14.2879	0
1	Control	Left	427.338	14.2879	0
1	Control	Left	427.604	14.2879	0
1	Control	Left	427.871	14.2879	0
1	Control	Left	428.138	14.2879	0
1	Control	Left	428.405	14.2879	0
1	Control	Left	428.671	14.2879	0
1	Control	Left	428.938	14.2879	0
1	Control	Left	429.205	14.2879	0
1	Control	Left	429.472	14.2879	0
1	Control	Left	429.738	14.2879	0
1	Control	Left	430.005	14.2879	0
1	Control	Left	430.272	14.2879	0
1	Control	Left	430.539	14.2879	0
1	Control	Left	430.805	14.2879	0
1	Control	Left	431.072	14.2879	0
1	Control	Left	431.339	14.2879	0
1	Control	Left	431.606	14.2879	0
1	Control	Left	431.872	14.2879	0
1	Control	Left	432.139	14.2879	0
1	Control	Left	432.406	14.2879	0
1	Control	Left	432.673	14.2879	0
1	Control	Left	432.939	14.2879	0
1	Control	Left	433.206	14.2879	0
1	Control	Left	433.473	14.2879	0
1	Control	Left	433.74	14.2879	0
1	Control	Left	434.006	14.2879	0
1	Control	Left	434.273	14.2879	0
1	Control	Left	434.54	14.2879	0
1	Control	Left	434.807	14.2879	0
1	Control	Left	435.073	14.2879	0
1	Control	Left	435.34	14.2879	0
1	Control	Left	435.607	14.2879	0
1	Control	Left	435.874	14.2879	0
1	Control	Left	436.14	14.2879	0
1	Control	Left	436.407	14.2879	0
1	Control	Left	436.674	14.2879	0
1	Control	Left	436.941	14.2879	0
1	Control	Left	437.207	14.2879	0
1	Control	Left	437.474	14.2879	0
1	Control	Left	437.741	14.2879	0
1	Control	Left	438.008	14.2879	0
1	Control	Left	438.274	14.2879	0
1	Control	Left	438.541	14.2879	0
1	Control	Left	438.808	14.2879	0
1	Control	Left	439.075	14.2879	0
1	Control	Left	439.341	14.2879	0
1	Control	Left	439.608	14.2879	0
1	Control	Left	439.875	14.2879	0
1	Control	Left	440.142	14.2879	0
1	Control	Left	440.408	14.2879	0
1	Control	Left	440.675	14.2879	0
1	Control	Left	440.942	14.2879	0
1	Control	Left	441.209	14.2879	0
1	Control	Left	441.475	14.2879	0
1	Control	Left	441.742	14.2879	0
1	Control	Left	442.009	14.2879	0
1	Control	Left	442.276	14.2879	0
1	Control	Left	442.542	14.2879	0
1	Control	Left	442.809	14.2879	0
1	Control	Left	443.076	14.2879	0
1	Control	Left	443.343	14.2879	0
1	Control	Left	443.609	14.2879	0
1	Control	Left	443.876	14.2879	0
1	Control	Left	444.143	14.2879	0
1	Control	Left	444.41	14.2879	0
1	Control	Left	444.676	14.2879	0
1	Control	Left	444.943	14.2879	0
1	Control	Left	445.21	14.2879	0
1	Control	Left	445.477	14.2879	0
1	Control	Left	445.743	14.2879	0
1	Control	Left	446.01	14.2879	0
1	Control	Left	446.277	14.2879	0
1	Control	Left	446.544	14.2879	0
1	Control	Left	446.81	14.2879	0
1	Control	Left	447.077	14.2879	0
1	Control	Left	447.344	14.2879	0
1	Control	Left	447.611	14.2879	0
1	Control	Left	447.877	14.2879	0
1	Control	Left	448.144	14.2879	0
1	Control	Left	448.411	14.2879	0
1	Control	Left	448.678	14.2879	0
1	Control	Left	448.944	14.2879	0
1	Control	Left	449.211	14.2879	0
1	Control	Left	449.478	14.2879	0
1	Control	Left	449.745	14.2879	0
1	Control	Left	450.011	14.2879	0
1	Control	Left	450.278	14.2879	0
1	Control	Left	450.545	14.2879	0
1	Control	Left	450.812	14.2879	0
1	Control	Left	451.078	14.2879	0
1	Control	Left	451.345	14.2879	0
1	Control	Left	451.612	14.2879	0
1	Control	Left	451.879	14.2879	0
1	Control	Left	452.145	14.2879	0
1	Control	Left	452.412	14.2879	0
1	Control	Left	452.679	14.2879	0
1	Control	Left	452.946	14.2879	0
1	Control	Left	453.212	14.2879	0
1	Control	Left	453.479	14.2879	0
1	Control	Left	453.746	14.2879	0
1	Control	Left	454.013	14.2879	0
1	Control	Left	454.28	14.2879	0
1	Control	Left	454.546	14.2879	0
1	Control	Left	454.813	14.2879	0
1	Control	Left	455.08	14.2879	0
1	Control	Left	455.347	14.2879	0
1	Control	Left	455.613	14.2879	0
1	Control	Left	455.88	14.2879	0
1	Control	Left	456.147	14.2879	0
1	Control	Left	456.414	14.2879	0
1	Control	Left	456.68	14.2879	0
1	Control	Left	456.947	14.2879	0
1	Control	Left	457.214	14.2879	0
1	Control	Left	457.481	14.2879	0
1	Control	Left	457.747	14.2879	0
1	Control	Left	458.014	14.2879	0
1	Control	Left	458.281	14.2879	0
1	Control	Left	458.548	14.2879	0
1	Control	Left	458.814	14.2879	0
1	Control	Left	459.081	14.2879	0
1	Control	Left	459.348	14.2879	0
1	Control	Left	459.615	14.2879	0
1	Control	Left	459.881	14.2879	0
1	Control	Left	460.148	14.2879	0
1	Control	Left	460.415	14.2879	0
1	Control	Left	460.682	14.2879	0
1	Control	Left	460.948	14.2879	0
1	Control	Left	461.215	14.2879	0
1	Control	Left	461.482	14.2879	0
1	Control	Left	461.749	14.2879	0
1	Control	Left	462.015	14.2879	0
1	Control	Left	462.282	14.2879	0
1	Control	Left	462.549	14.2879	0
1	Control	Left	462.816	14.2879	0
1	Control	Left	463.082	14.2879	0
1	Control	Left	463.349	14.2879	0
1	Control	Left	463.616	14.2879	0
1	Control	Left	463.883	14.2879	0
1	Control	Left	464.149	14.2879	0
1	Control	Left	464.416	14.2879	0
1	Control	Left	464.683	14.2879	0
1	Control	Left	464.95	14.2879	0
1	Control	Left	465.216	14.2879	0
1	Control	Left	465.483	14.2879	0
1	Control	Left	465.75	14.2879	0
1	Control	Left	466.017	14.2879	0
1	Control	Left	466.283	14.2879	0
1	Control	Left	466.55	14.2879	0
1	Control	Left	466.817	14.2879	0
1	Control	Left	467.084	14.2879	0
1	Control	Left	467.35	14.2879	0
1	Control	Left	467.617	14.2879	0
1	Control	Left	467.884	14.2879	0
1	Control	Left	468.151	14.2879	0
1	Control	Left	468.417	14.2879	0
1	Control	Left	468.684	14.2879	0
1	Control	Left	468.951	14.2879	0
1	Control	Left	469.218	14.2879	0
1	Control	Left	469.484	14.2879	0
1	Control	Left	469.751	14.2879	0
1	Control	Left	470.018	14.2879	0
1	Control	Left	470.285	14.2879	0
1	Control	Left	470.551	14.2879	0
1	Control	Left	470.818	14.2879	0
1	Control	Left	471.085	14.2879	0
1	Control	Left	471.352	14.2879	0
1	Control	Left	471.618	14.2879	0
1	Control	Left	471.885	14.2879	0
1	Control	Left	472.152	14.2879	0
1	Control	Left	472.419	14.2879	0
1	Control	Left	472.685	14.2879	0
1	Control	Left	472.952	14.2879	0
1	Control	Left	473.219	14.2879	0
1	Control	Left	473.486	14.2879	0
1	Control	Left	473.752	14.2879	0
1	Control	Left	474.019	14.2879	0
1	Control	Left	474.286	14.2879	0
1	Control	Left	474.553	14.2879	0
1	Control	Left	474.819	14.2879	0
1	Control	Left	475.086	14.2879	0
1	Control	Left	475.353	14.2879	0
1	Control	Left	475.62	14.2879	0
1	Control	Left	475.886	14.2879	0
1	Control	Left	476.153	14.2879	0
1	Control	Left	476.42	14.2879	0
1	Control	Left	476.687	14.2879	0
1	Control	Left	476.953	14.2879	0
1	Control	Left	477.22	14.2879	0
1	Control	Left	477.487	14.2879	0
1	Control	Left	477.754	14.2879	0
1	Control	Left	478.02	14.2879	0
1	Control	Left	478.287	14.2879	0
1	Control	Left	478.554	14.2879	0
1	Control	Left	478.821	14.2879	0
1	Control	Left	479.087	14.2879	0
1	Control	Left	479.354	14.2879	0
1	Control	Left	479.621	14.2879	0
1	Control	Left	479.888	14.2879	0
1	Control	Left	480.154	14.2879	0
1	Control	Left	480.421	14.2879	0
1	Control	Left	480.688	14.2879	0
1	Control	Left	480.955	14.2879	0
1	Control	Left	481.222	14.2879	0
1	Control	Left	481.488	14.2879	0
1	Control	Left	481.755	14.2879	0
1	Control	Left	482.022	14.2879	0
1	Control	Left	482.289	14.2879	0
1	Control	Left	482.555	14.2879	0
1	Control	Left	482.822	14.2879	0
1	Control	Left	483.089	14.2879	0
1	Control	Left	483.356	14.2879	0
1	Control	Left	483.622	14.2879	0
1	Control	Left	483.889	14.2879	0
1	Control	Left	484.156	14.2879	0
1	Control	Left	484.423	14.2879	0
1	Control	Left	484.689	14.2879	0
1	Control	Left	484.956	14.2879	0
1	Control	Left	485.223	14.2879	0
1	Control	Left	485.49	14.2879	0
1	Control	Left	485.756	14.2879	0
1	Control	Left	486.023	14.2879	0
1	Control	Left	486.29	14.2879	0
1	Control	Left	486.557	14.2879	0
1	Control	Left	486.823	14.2879	0
1	Control	Left	487.09	14.2879	0
1	Control	Left	487.357	14.2879	0
1	Control	Left	487.624	14.2879	0
1	Control	Left	487.89	14.2879	0
1	Control	Left	488.157	14.2879	0
1	Control	Left	488.424	14.2879	0
1	Control	Left	488.691	14.2879	0
1	Control	Left	488.957	14.2879	0
1	Control	Left	489.224	14.2879	0
1	Control	Left	489.491	14.2879	0
1	Control	Left	489.758	14.2879	0
1	Control	Left	490.024	14.2879	0
1	Control	Left	490.291	14.2879	0
1	Control	Left	490.558	14.2879	0
1	Control	Left	490.825	14.2879	0
1	Control	Left	491.091	14.2879	0
1	Control	Left	491.358	14.2879	0
1	Control	Left	491.625	14.2879	0
1	Control	Left	491.892	14.2879	0
1	Control	Left	492.158	14.2879	0
1	Control	Left	492.425	14.2879	0
1	Control	Left	492.692	14.2879	0
1	Control	Left	492.959	14.2879	0
1	Control	Left	493.225	14.2879	0
1	Control	Left	493.492	14.2879	0
1	Control	Left	493.759	14.2879	0
1	Control	Left	494.026	14.2879	0
1	Control	Left	494.292	14.2879	0
1	Control	Left	494.559	14.2879	0
1	Control	Left	494.826	14.2879	0
1	Control	Left	495.093	14.2879	0
1	Control	Left	495.359	14.2879	0
1	Control	Left	495.626	14.2879	0
1	Control	Left	495.893	14.2879	0
1	Control	Left	496.16	14.2879	0
1	Control	Left	496.426	14.2879	0
1	Control	Left	496.693	14.2879	0
1	Control	Left	496.96	14.2879	0
1	Control	Left	497.227	14.2879	0
1	Control	Left	497.493	14.2879	0
1	Control	Left	497.76	14.2879	0
1	Control	Left	498.027	14.2879	0
1	Control	Left	498.294	14.2879	0
1	Control	Left	498.56	14.2879	0
1	Control	Left	498.827	14.2879	0
1	Control	Left	499.094	14.2879	0
1	Control	Left	499.361	14.2879	0
1	Control	Left	499.627	14.2879	0
1	Control	Left	499.894	14.2879	0
1	Control	Left	500.161	14.2879	0
1	Control	Left	500.428	14.2879	0
1	Control	Left	500.694	14.2879	0
1	Control	Left	500.961	14.2879	0
1	Control	Left	501.228	14.2879	0
1	Control	Left	501.495	14.2879	0
1	Control	Left	501.761	14.2879	0
1	Control	Left	502.028	14.2879	0
1	Control	Left	502.295	14.2879	0
1	Control	Left	502.562	14.2879	0
1	Control	Left	502.828	14.2879	0
1	Control	Left	503.095	14.2879	0
1	Control	Left	503.362	14.2879	0
1	Control	Left	503.629	14.2879	0
1	Control	Left	503.895	14.2879	0
1	Control	Left	504.162	14.2879	0
1	Control	Left	504.429	14.2879	0
1	Control	Left	504.696	14.2879	0
1	Control	Left	504.962	14.2879	0
1	Control	Left	505.229	14.2879	0
1	Control	Left	505.496	14.2879	0
1	Control	Left	505.763	14.2879	0
1	Control	Left	506.029	14.2879	0
1	Control	Left	506.296	14.2879	0
1	Control	Left	506.563	14.2879	0
1	Control	Left	506.83	14.2879	0
1	Control	Left	507.097	14.2879	0
1	Control	Left	507.363	14.2879	0
1	Control	Left	507.63	14.2879	0
1	Control	Left	507.897	14.2879	0
1	Control	Left	508.164	14.2879	0
1	Control	Left	508.43	14.2879	0
1	Control	Left	508.697	14.2879	0
1	Control	Left	508.964	14.2879	0
1	Control	Left	509.231	14.2879	0
1	Control	Left	509.497	14.2879	0
1	Control	Left	509.764	14.2879	0
1	Control	Left	510.031	14.2879	0
1	Control	Left	510.298	14.2879	0
1	Control	Left	510.564	14.2879	0
1	Control	Left	510.831	14.2879	0
1	Control	Left	511.098	14.2879	0
1	Control	Left	511.365	14.2879	0
1	Control	Left	511.631	14.2879	0
1	Control	Left	511.898	14.2879	0
1	Control	Left	512.165	14.2879	0
1	Control	Left	512.432	14.2879	0
1	Control	Left	512.698	14.2879	0
1	Control	Left	512.965	14.2879	0
1	Control	Left	513.232	14.2879	0
1	Control	Left	513.499	14.2879	0
1	Control	Left	513.765	14.2879	0
1	Control	Left	514.032	14.2879	0
1	Control	Left	514.299	14.2879	0
1	Control	Left	514.566	14.2879	0
1	Control	Left	514.832	14.2879	0
1	Control	Left	515.099	14.2879	0
1	Control	Left	515.366	14.2879	0
1	Control	Left	515.633	14.2879	0
1	Control	Left	515.899	14.2879	0
1	Control	Left	516.166	14.2879	0
1	Control	Left	516.433	14.2879	0
1	Control	Left	516.7	14.2879	0
1	Control	Left	516.966	14.2879	0
1	Control	Left	517.233	14.2879	0
1	Control	Left	517.5	14.2879	0
1	Control	Left	517.767	14.2879	0
1	Control	Left	518.033	14.2879	0
1	Control	Left	518.3	14.2879	0
1	Control	Left	518.567	14.2879	0
1	Control	Left	518.834	14.2879	0
1	Control	Left	519.1	14.2879	0
1	Control	Left	519.367	14.2879	0
1	Control	Left	519.634	14.2879	0
1	Control	Left	519.901	14.2879	0
1	Control	Left	520.167	14.2879	0
1	Control	Left	520.434	14.2879	0
1	Control	Left	520.701	14.2879	0
1	Control	Left	520.968	14.2879	0
1	Control	Left	521.234	14.2879	0
1	Control	Left	521.501	14.2879	0
1	Control	Left	521.768	14.2879	0
1	Control	Left	522.035	14.2879	0
1	Control	Left	522.301	14.2879	0
1	Control	Left	522.568	14.2879	0
1	Control	Left	522.835	14.2879	0
1	Control	Left	523.102	14.2879	0
1	Control	Left	523.368	14.2879	0
1	Control	Left	523.635	14.2879	0
1	Control	Left	523.902	14.2879	0
1	Control	Left	524.169	14.2879	0
1	Control	Left	524.435	14.2879	0
1	Control	Left	524.702	14.2879	0
1	Control	Left	524.969	14.2879	0
1	Control	Left	525.236	14.2879	0
1	Control	Left	525.502	14.2879	0
1	Control	Left	525.769	14.2879	0
1	Control	Left	526.036	14.2879	0
1	Control	Left	526.303	14.2879	0
1	Control	Left	526.569	14.2879	0
1	Control	Left	526.836	14.2879	0
1	Control	Left	527.103	14.2879	0
1	Control	Left	527.37	14.2879	0
1	Control	Left	527.636	14.2879	0
1	Control	Left	527.903	14.2879	0
1	Control	Left	528.17	14.2879	0
1	Control	Left	528.437	14.2879	0
1	Control	Left	528.703	14.2879	0
1	Control	Left	528.97	14.2879	0
1	Control	Left	529.237	14.2879	0
1	Control	Left	529.504	14.2879	0
1	Control	Left	529.77	14.2879	0
1	Control	Left	530.037	14.2879	0
1	Control	Left	530.304	14.2879	0
1	Control	Left	530.571	14.2879	0
1	Control	Left	530.837	14.2879	0
1	Control	Left	531.104	14.2879	0
1	Control	Left	531.371	14.2879	0
1	Control	Left	531.638	14.2879	0
1	Control	Left	531.904	14.2879	0
1	Control	Left	532.171	14.2879	0
1	Control	Left	532.438	14.2879	0
1	Control	Left	532.705	14.2879	0
1	Control	Left	532.971	14.2879	0
1	Control	Left	533.238	14.2879	0
1	Control	Left	533.505	14.2879	0
1	Control	Left	533.772	14.2879	0
1	Control	Left	534.039	14.2879	0
1	Control	Left	534.305	14.2879	0
1	Control	Left	534.572	14.2879	0
1	Control	Left	534.839	14.2879	0
1	Control	Left	535.106	14.2879	0
1	Control	Left	535.372	14.2879	0
1	Control	Left	535.639	14.2879	0
1	Control	Left	535.906	14.2879	0
1	Control	Left	536.173	14.2879	0
1	Control	Left	536.439	14.2879	0
1	Control	Left	536.706	14.2879	0
1	Control	Left	536.973	14.2879	0
1	Control	Left	537.24	14.2879	0
1	Control	Left	537.506	14.2879	0
1	Control	Left	537.773	14.2879	0
1	Control	Left	538.04	14.2879	0
1	Control	Left	538.307	14.2879	0
1	Control	Left	538.573	14.2879	0
1	Control	Left	538.84	14.2879	0
1	Control	Left	539.107	14.2879	0
1	Control	Left	539.374	14.2879	0
1	Control	Left	539.64	14.2879	0
1	Control	Left	539.907	14.2879	0
1	Control	Left	540.174	14.2879	0
1	Control	Left	540.441	14.2879	0
1	Control	Left	540.707	14.2879	0
1	Control	Left	540.974	14.2879	0
1	Control	Left	541.241	14.2879	0
1	Control	Left	541.508	14.2879	0
1	Control	Left	541.774	14.2879	0
1	Control	Left	542.041	14.2879	0
1	Control	Left	542.308	14.2879	0
1	Control	Left	542.575	14.2879	0
1	Control	Left	542.841	14.2879	0
1	Control	Left	543.108	14.2879	0
1	Control	Left	543.375	14.2879	0
1	Control	Left	543.642	14.2879	0
1	Control	Left	543.908	14.2879	0
1	Control	Left	544.175	14.2879	0
1	Control	Left	544.442	14.2879	0
1	Control	Left	544.709	14.2879	0
1	Control	Left	544.975	14.2879	0
1	Control	Left	545.242	14.2879	0
1	Control	Left	545.509	14.2879	0
1	Control	Left	545.776	14.2879	0
1	Control	Left	546.042	14.2879	0
1	Control	Left	546.309	14.2879	0
1	Control	Left	546.576	14.2879	0
1	Control	Left	546.843	14.2879	0
1	Control	Left	547.109	14.2879	0
1	Control	Left	547.376	14.2879	0
1	Control	Left	547.643	14.2879	0
1	Control	Left	547.91	14.2879	0
1	Control	Left	548.176	14.2879	0
1	Control	Left	548.443	14.2879	0
1	Control	Left	548.71	14.2879	0
1	Control	Left	548.977	14.2879	0
1	Control	Left	549.243	14.2879	0
1	Control	Left	549.51	14.2879	0
1	Control	Left	549.777	14.2879	0
1	Control	Left	550.044	14.2879	0
1	Control	Left	550.31	14.2879	0
1	Control	Left	550.577	14.2879	0
1	Control	Left	550.844	14.2879	0
1	Control	Left	551.111	14.2879	0
1	Control	Left	551.377	14.2879	0
1	Control	Left	551.644	14.2879	0
1	Control	Left	551.911	14.2879	0
1	Control	Left	552.178	14.2879	0
1	Control	Left	552.444	14.2879	0
1	Control	Left	552.711	14.2879	0
1	Control	Left	552.978	14.2879	0
1	Control	Left	553.245	14.2879	0
1	Control	Left	553.511	14.2879	0
1	Control	Left	553.778	14.2879	0
1	Control	Left	554.045	14.2879	0
1	Control	Left	554.312	14.2879	0
1	Control	Left	554.578	14.2879	0
1	Control	Left	554.845	14.2879	0
1	Control	Left	555.112	14.2879	0
1	Control	Left	555.379	14.2879	0
1	Control	Left	555.645	14.2879	0
1	Control	Left	555.912	14.2879	0
1	Control	Left	556.179	14.2879	0
1	Control	Left	556.446	14.2879	0
1	Control	Left	556.712	14.2879	0
1	Control	Left	556.979	14.2879	0
1	Control	Left	557.246	14.2879	0
1	Control	Left	557.513	14.2879	0
1	Control	Left	557.779	14.2879	0
1	Control	Left	558.046	14.2879	0
1	Control	Left	558.313	14.2879	0
1	Control	Left	558.58	14.2879	0
1	Control	Left	558.846	14.2879	0
1	Control	Left	559.113	14.2879	0
1	Control	Left	559.38	14.2879	0
1	Control	Left	559.647	14.2879	0
1	Control	Left	559.913	14.2879	0
1	Control	Left	560.18	14.2879	0
1	Control	Left	560.447	14.2879	0
1	Control	Left	560.714	14.2879	0
1	Control	Left	560.981	14.2879	0
1	Control	Left	561.247	14.2879	0
1	Control	Left	561.514	14.2879	0
1	Control	Left	561.781	14.2879	0
1	Control	Left	562.048	14.2879	0
1	Control	Left	562.314	14.2879	0
1	Control	Left	562.581	14.2879	0
1	Control	Left	562.848	14.2879	0
1	Control	Left	563.115	14.2879	0
1	Control	Left	563.381	14.2879	0
1	Control	Left	563.648	14.2879	0
1	Control	Left	563.915	14.2879	0
1	Control	Left	564.182	14.2879	0
1	Control	Left	564.448	14.2879	0
1	Control	Left	564.715	14.2879	0
1	Control	Left	564.982	14.2879	0
1	Control	Left	565.249	14.2879	0
1	Control	Left	565.515	14.2879	0
1	Control	Left	565.782	14.2879	0
1	Control	Left	566.049	14.2879	0
1	Control	Left	566.316	14.2879	0
1	Control	Left	566.582	14.2879	0
1	Control	Left	566.849	14.2879	0
1	Control	Left	567.116	14.2879	0
1	Control	Left	567.383	14.2879	0
1	Control	Left	567.649	14.2879	0
1	Control	Left	567.916	14.2879	0
1	Control	Left	568.183	14.2879	0
1	Control	Left	568.45	14.2879	0
1	Control	Left	568.716	14.2879	0
1	Control	Left	568.983	14.2879	0
1	Control	Left	569.25	14.2879	0
1	Control	Left	569.517	14.2879	0
1	Control	Left	569.783	14.2879	0
1	Control	Left	570.05	14.2879	0
1	Control	Left	570.317	14.2879	0
1	Control	Left	570.584	14.2879	0
1	Control	Left	570.85	14.2879	0
1	Control	Left	571.117	14.2879	0
1	Control	Left	571.384	14.2879	0
1	Control	Left	571.651	14.2879	0
1	Control	Left	571.917	14.2879	0
1	Control	Left	572.184	14.2879	0
1	Control	Left	572.451	14.2879	0
1	Control	Left	572.718	14.2879	0
1	Control	Left	572.984	14.2879	0
1	Control	Left	573.251	14.2879	0
1	Control	Left	573.518	14.2879	0
1	Control	Left	573.785	14.2879	0
1	Control	Left	574.051	14.2879	0
1	Control	Left	574.318	14.2879	0
1	Control	Left	574.585	14.2879	0
1	Control	Left	574.852	14.2879	0
1	Control	Left	575.118	14.2879	0
1	Control	Left	575.385	14.2879	0
1	Control	Left	575.652	14.2879	0
1	Control	Left	575.919	14.2879	0
1	Control	Left	576.185	14.2879	0
1	Control	Left	576.452	14.2879	0
1	Control	Left	576.719	14.2879	0
1	Control	Left	576.986	14.2879	0
1	Control	Left	577.252	14.2879	0
1	Control	Left	577.519	14.2879	0
1	Control	Left	577.786	14.2879	0
1	Control	Left	578.053	14.2879	0
1	Control	Left	578.319	14.2879	0
1	Control	Left	578.586	14.2879	0
1	Control	Left	578.853	14.2879	0
1	Control	Left	579.12	14.2879	0
1	Control	Left	579.386	14.2879	0
1	Control	Left	579.653	14.2879	0
1	Control	Left	579.92	14.2879	0
1	Control	Left	580.187	14.2879	0
1	Control	Left	580.453	14.2879	0
1	Control	Left	580.72	14.2879	0
1	Control	Left	580.987	14.2879	0
1	Control	Left	581.254	14.2879	0
1	Control	Left	581.52	14.2879	0
1	Control	Left	581.787	14.2879	0
1	Control	Left	582.054	14.2879	0
1	Control	Left	582.321	14.2879	0
1	Control	Left	582.587	14.2879	0
1	Control	Left	582.854	14.2879	0
1	Control	Left	583.121	14.2879	0
1	Control	Left	583.388	14.2879	0
1	Control	Left	583.654	14.2879	0
1	Control	Left	583.921	14.2879	0
1	Control	Left	584.188	14.2879	0
1	Control	Left	584.455	14.2879	0
1	Control	Left	584.721	14.2879	0
1	Control	Left	584.988	14.2879	0
1	Control	Left	585.255	14.2879	0
1	Control	Left	585.522	14.2879	0
1	Control	Left	585.788	14.2879	0
1	Control	Left	586.055	14.2879	0
1	Control	Left	586.322	14.2879	0
1	Control	Left	586.589	14.2879	0
1	Control	Left	586.856	14.2879	0
1	Control	Left	587.122	14.2879	0
1	Control	Left	587.389	14.2879	0
1	Control	Left	587.656	14.2879	0
1	Control	Left	587.923	14.2879	0
1	Control	Left	588.189	14.2879	0
1	Control	Left	588.456	14.2879	0
1	Control	Left	588.723	14.2879	0
1	Control	Left	588.99	14.2879	0
1	Control	Left	589.256	14.2879	0
1	Control	Left	589.523	14.2879	0
1	Control	Left	589.79	14.2879	0
1	Control	Left	590.057	14.2879	0
1	Control	Left	590.323	14.2879	0
1	Control	Left	590.59	14.2879	0
1	Control	Left	590.857	14.2879	0
1	Control	Left	591.124	14.2879	0
1	Control	Left	591.39	14.2879	0
1	Control	Left	591.657	14.2879	0
1	Control	Left	591.924	14.2879	0
1	Control	Left	592.191	14.2879	0
1	Control	Left	592.457	14.2879	0
1	Control	Left	592.724	14.2879	0
1	Control	Left	592.991	14.2879	0
1	Control	Left	593.258	14.2879	0
1	Control	Left	593.524	14.2879	0
1	Control	Left	593.791	14.2879	0
1	Control	Left	594.058	14.2879	0
1	Control	Left	594.325	14.2879	0
1	Control	Left	594.591	14.2879	0
1	Control	Left	594.858	14.2879	0
1	Control	Left	595.125	14.2879	0
1	Control	Left	595.392	14.2879	0
1	Control	Left	595.658	14.2879	0
1	Control	Left	595.925	14.2879	0
1	Control	Left	596.192	14.2879	0
1	Control	Left	596.459	14.2879	0
1	Control	Left	596.725	14.2879	0
1	Control	Left	596.992	14.2879	0
1	Control	Left	597.259	14.2879	0
1	Control	Left	597.526	14.2879	0
1	Control	Left	597.792	14.2879	0
1	Control	Left	598.059	14.2879	0
1	Control	Left	598.326	14.2879	0
1	Control	Left	598.593	14.2879	0
1	Control	Left	598.859	14.2879	0
1	Control	Left	599.126	14.2879	0
1	Control	Left	599.393	14.2879	0
1	Control	Left	599.66	14.2879	0
1	Control	Left	599.926	14.2879	0
1	Control	Left	600.193	14.2879	0
1	Control	Left	600.46	14.2879	0
1	Control	Left	600.727	14.2879	0
1	Control	Left	600.993	14.2879	0
1	Control	Left	601.26	14.2879	0
1	Control	Left	601.527	14.2879	0
1	Control	Left	601.794	14.2879	0
1	Control	Left	602.06	14.2879	0
1	Control	Left	602.327	14.2879	0
1	Control	Left	602.594	14.2879	0
1	Control	Left	602.861	14.2879	0
1	Control	Left	603.127	14.2879	0
1	Control	Left	603.394	14.2879	0
1	Control	Left	603.661	14.2879	0
1	Control	Left	603.928	14.2879	0
1	Control	Left	604.194	14.2879	0
1	Control	Left	604.461	14.2879	0
1	Control	Left	604.728	14.2879	0
1	Control	Left	604.995	14.2879	0
1	Control	Left	605.261	14.2879	0
1	Control	Left	605.528	14.2879	0
1	Control	Left	605.795	14.2879	0
1	Control	Left	606.062	14.2879	0
1	Control	Left	606.328	14.2879	0
1	Control	Left	606.595	14.2879	0
1	Control	Left	606.862	14.2879	0
1	Control	Left	607.129	14.2879	0
1	Control	Left	607.395	14.2879	0
1	Control	Left	607.662	14.2879	0
1	Control	Left	607.929	14.2879	0
1	Control	Left	608.196	14.2879	0
1	Control	Left	608.462	14.2879	0
1	Control	Left	608.729	14.2879	0
1	Control	Left	608.996	14.2879	0
1	Control	Left	609.263	14.2879	0
1	Control	Left	609.529	14.2879	0
1	Control	Left	609.796	14.2879	0
1	Control	Left	610.063	14.2879	0
1	Control	Left	610.33	14.2879	0
1	Control	Left	610.596	14.2879	0
1	Control	Left	610.863	14.2879	0
1	Control	Left	611.13	14.2879	0
1	Control	Left	611.397	14.2879	0
1	Control	Left	611.663	14.2879	0
1	Control	Left	611.93	14.2879	0
1	Control	Left	612.197	14.2879	0
1	Control	Left	612.464	14.2879	0
1	Control	Left	612.73	14.2879	0
1	Control	Left	612.997	14.2879	0
1	Control	Left	613.264	14.2879	0
1	Control	Left	613.531	14.2879	0
1	Control	Left	613.798	14.2879	0
1	Control	Left	614.064	14.2879	0
1	Control	Left	614.331	14.2879	0
1	Control	Left	614.598	14.2879	0
1	Control	Left	614.865	14.2879	0
1	Control	Left	615.131	14.2879	0
1	Control	Left	615.398	14.2879	0
1	Control	Left	615.665	14.2879	0
1	Control	Left	615.932	14.2879	0
1	Control	Left	616.198	14.2879	0
1	Control	Left	616.465	14.2879	0
1	Control	Left	616.732	14.2879	0
1	Control	Left	616.999	14.2879	0
1	Control	Left	617.265	14.2879	0
1	Control	Left	617.532	14.2879	0
1	Control	Left	617.799	14.2879	0
1	Control	Left	618.066	14.2879	0
1	Control	Left	618.332	14.2879	0
1	Control	Left	618.599	14.2879	0
1	Control	Left	618.866	14.2879	0
1	Control	Left	619.133	14.2879	0
1	Control	Left	619.399	14.2879	0
1	Control	Left	619.666	14.2879	0
1	Control	Left	619.933	14.2879	0
1	Control	Left	620.2	14.2879	0
1	Control	Left	620.466	14.2879	0
1	Control	Left	620.733	14.2879	0
1	Control	Left	621	14.2879	0
1	Control	Left	621.267	14.2879	0
1	Control	Left	621.533	14.2879	0
1	Control	Left	621.8	14.2879	0
1	Control	Left	622.067	14.2879	0
1	Control	Left	622.334	14.2879	0
1	Control	Left	622.6	14.2879	0
1	Control	Left	622.867	14.2879	0
1	Control	Left	623.134	14.2879	0
1	Control	Left	623.401	14.2879	0
1	Control	Left	623.667	14.2879	0
1	Control	Left	623.934	14.2879	0
1	Control	Left	624.201	14.2879	0
1	Control	Left	624.468	14.2879	0
1	Control	Left	624.734	14.2879	0
1	Control	Left	625.001	14.2879	0
1	Control	Left	625.268	14.2879	0
1	Control	Left	625.535	14.2879	0
1	Control	Left	625.801	14.2879	0
1	Control	Left	626.068	14.2879	0
1	Control	Left	626.335	14.2879	0
1	Control	Left	626.602	14.2879	0
1	Control	Left	626.868	14.2879	0
1	Control	Left	627.135	14.2879	0
1	Control	Left	627.402	14.2879	0
1	Control	Left	627.669	14.2879	0
1	Control	Left	627.935	14.2879	0
1	Control	Left	628.202	14.2879	0
1	Control	Left	628.469	14.2879	0
1	Control	Left	628.736	14.2879	0
1	Control	Left	629.002	14.2879	0
1	Control	Left	629.269	14.2879	0
1	Control	Left	629.536	14.2879	0
1	Control	Left	629.803	14.2879	0
1	Control	Left	630.069	14.2879	0
1	Control	Left	630.336	14.2879	0
1	Control	Left	630.603	14.2879	0
1	Control	Left	630.87	14.2879	0
1	Control	Left	631.136	14.2879	0
1	Control	Left	631.403	14.2879	0
1	Control	Left	631.67	14.2879	0
1	Control	Left	631.937	14.2879	0
1	Control	Left	632.203	14.2879	0
1	Control	Left	632.47	14.2879	0
1	Control	Left	632.737	14.2879	0
1	Control	Left	633.004	14.2879	0
1	Control	Left	633.27	14.2879	0
1	Control	Left	633.537	14.2879	0
1	Control	Left	633.804	14.2879	0
1	Control	Left	634.071	14.2879	0
1	Control	Left	634.337	14.2879	0
1	Control	Left	634.604	14.2879	0
1	Control	Left	634.871	14.2879	0
1	Control	Left	635.138	14.2879	0
1	Control	Left	635.404	14.2879	0
1	Control	Left	635.671	14.2879	0
1	Control	Left	635.938	14.2879	0
1	Control	Left	636.205	14.2879	0
1	Control	Left	636.471	14.2879	0
1	Control	Left	636.738	14.2879	0
1	Control	Left	637.005	14.2879	0
1	Control	Left	637.272	14.2879	0
1	Control	Left	637.538	14.2879	0
1	Control	Left	637.805	14.2879	0
1	Control	Left	638.072	14.2879	0
1	Control	Left	638.339	14.2879	0
1	Control	Left	638.605	14.2879	0
1	Control	Left	638.872	14.2879	0
1	Control	Left	639.139	14.2879	0
1	Control	Left	639.406	14.2879	0
1	Control	Left	639.672	14.2879	0
1	Control	Left	639.939	14.2879	0
1	Control	Left	640.206	14.2879	0
1	Control	Left	640.473	14.2879	0
1	Control	Left	640.74	14.2879	0
1	Control	Left	641.006	14.2879	0
1	Control	Left	641.273	14.2879	0
1	Control	Left	641.54	14.2879	0
1	Control	Left	641.807	14.2879	0
1	Control	Left	642.073	14.2879	0
1	Control	Left	642.34	14.2879	0
1	Control	Left	642.607	14.2879	0
1	Control	Left	642.874	14.2879	0
1	Control	Left	643.14	14.2879	0
1	Control	Left	643.407	14.2879	0
1	Control	Left	643.674	14.2879	0
1	Control	Left	643.941	14.2879	0
1	Control	Left	644.207	14.2879	0
1	Control	Left	644.474	14.2879	0
1	Control	Left	644.741	14.2879	0
1	Control	Left	645.008	14.2879	0
1	Control	Left	645.274	14.2879	0
1	Control	Left	645.541	14.2879	0
1	Control	Left	645.808	14.2879	0
1	Control	Left	646.075	14.2879	0
1	Control	Left	646.341	14.2879	0
1	Control	Left	646.608	14.2879	0
1	Control	Left	646.875	14.2879	0
1	Control	Left	647.142	14.2879	0
1	Control	Left	647.408	14.2879	0
1	Control	Left	647.675	14.2879	0
1	Control	Left	647.942	14.2879	0
1	Control	Left	648.209	14.2879	0
1	Control	Left	648.475	14.2879	0
1	Control	Left	648.742	14.2879	0
1	Control	Left	649.009	14.2879	0
1	Control	Left	649.276	14.2879	0
1	Control	Left	649.542	14.2879	0
1	Control	Left	649.809	14.2879	0
1	Control	Left	650.076	14.2879	0
2	Control	Center	131.509	-10.9627	0.17341
2	Control	Center	131.776	-11.009	0.17378
2	Control	Center	132.042	-11.0554	0.17341
2	Control	Center	132.309	-11.1017	0.17378
2	Control	Center	132.576	-11.1481	0.17341
2	Control	Center	132.843	-11.1944	0.17341
2	Control	Center	133.109	-11.2407	0.17378
2	Control	Center	133.376	-11.2871	0.17341
2	Control	Center	133.643	-11.3334	0.17378
2	Control	Center	133.91	-11.3798	0.17341
2	Control	Center	134.177	-11.4261	0.17341
2	Control	Center	134.443	-11.4724	0.17378
2	Control	Center	134.71	-11.5188	0.17341
2	Control	Center	134.977	-11.5651	0.17378
2	Control	Center	135.244	-11.6115	0.17341
2	Control	Center	135.51	-11.6578	0.17341
2	Control	Center	135.777	-11.7041	0.17378
2	Control	Center	136.044	-11.7505	0.17341
2	Control	Center	136.311	-11.7968	0.17378
2	Control	Center	136.577	-11.8432	0.17341
2	Control	Center	136.844	-11.8895	0.17341
2	Control	Center	137.111	-11.9358	0.17378
2	Control	Center	137.378	-11.9822	0.17341
2	Control	Center	137.644	-12.0285	0.17341
2	Control	Center	137.911	-12.0748	0.17378
2	Control	Center	138.178	-12.1212	0.17341
2	Control	Center	138.445	-12.1675	0.17378
2	Control	Center	138.711	-12.2139	0.17341
2	Control	Center	138.978	-12.2602	0.17341
2	Control	Center	139.245	-12.3065	0.17378
2	Control	Center	139.512	-12.3529	0.17341
2	Control	Center	139.778	-12.3992	0.17378
2	Control	Center	140.045	-12.4456	0.17341
2	Control	Center	140.312	-12.4919	0.17341
2	Control	Center	140.579	-12.5382	0.17378
2	Control	Center	140.845	-12.5846	0.17341
2	Control	Center	141.112	-12.6309	0.17378
2	Control	Center	141.379	-12.6773	0.24494
2	Control	Center	141.646	-12.6119	0.24457
2	Control	Center	141.912	-12.5466	0.24457
2	Control	Center	142.179	-12.4813	0.24457
2	Control	Center	142.446	-12.416	0.24494
2	Control	Center	142.713	-12.3506	0.24457
2	Control	Center	142.979	-12.2853	0.24457
2	Control	Center	143.246	-12.22	0.24494
2	Control	Center	143.513	-12.1546	0.24457
2	Control	Center	143.78	-12.0893	0.24457
2	Control	Center	144.046	-12.024	0.24457
2	Control	Center	144.313	-11.9587	0.24494
2	Control	Center	144.58	-11.8933	0.24457
2	Control	Center	144.847	-11.828	0.24457
2	Control	Center	145.113	-11.7627	0.24457
2	Control	Center	145.38	-11.6974	0.24494
2	Control	Center	145.647	-11.632	0.24457
2	Control	Center	145.914	-11.5667	0.24457
2	Control	Center	146.18	-11.5014	0.24457
2	Control	Center	146.447	-11.4361	0.24494
2	Control	Center	146.714	-11.3707	0.24457
2	Control	Center	146.981	-11.3054	0.24457
2	Control	Center	147.247	-11.2401	0.24457
2	Control	Center	147.514	-11.1748	0.24494
2	Control	Center	147.781	-11.1094	0.24457
2	Control	Center	148.048	-11.0441	0.24457
2	Control	Center	148.314	-10.9788	0.24457
2	Control	Center	148.581	-10.9135	0.24494
2	Control	Center	148.848	-10.8481	0.24457
2	Control	Center	149.115	-10.7828	0.24457
2	Control	Center	149.381	-10.7175	0.24457
2	Control	Center	149.648	-10.6522	0.24494
2	Control	Center	149.915	-10.5868	0.24457
2	Control	Center	150.182	-10.5215	0.24457
2	Control	Center	150.448	-10.4562	0.24457
2	Control	Center	150.715	-10.3909	0.24494
2	Control	Center	150.982	-10.3255	0.24457
2	Control	Center	151.249	-10.2602	0.24457
2	Control	Center	151.515	-10.1949	0.24457
2	Control	Center	151.782	-10.1296	0.24494
2	Control	Center	152.049	-10.0642	0.24457
2	Control	Center	152.316	-9.9989	0.24468
2	Control	Center	152.582	-9.9336	0.24464
2	Control	Center	152.849	-9.8682	0.24468
2	Control	Center	153.116	-9.8029	0.24464
2	Control	Center	153.383	-9.7376	0.24468
2	Control	Center	153.649	-9.6723	0.24464
2	Control	Center	153.916	-9.6069	0.24468
2	Control	Center	154.183	-9.5416	0.24468
2	Control	Center	154.45	-9.4763	0.24464
2	Control	Center	154.716	-9.411	0.24468
2	Control	Center	154.983	-9.3456	0.24464
2	Control	Center	155.25	-9.2803	0.24468
2	Control	Center	155.517	-9.215	0.24464
2	Control	Center	155.783	-9.1497	0.24468
[truncated: 117,869 more rows]

## Sheet: Dermacentor
Test	Drug	Position	Time	Height	Activity
1	Control	Left	2.4	-11.9707	0.0018727
1	Control	Left	2.667	-11.9702	0.0018727
1	Control	Left	2.933	-11.9697	0.0018727
1	Control	Left	3.2	-11.9692	0.0018727
1	Control	Left	3.467	-11.9687	0.0018727
1	Control	Left	3.733	-11.9682	0.0018727
1	Control	Left	4	-11.9677	0.0018727
1	Control	Left	4.267	-11.9672	0.0018727
1	Control	Left	4.533	-11.9667	0.0022472
1	Control	Left	4.8	-11.9661	0.0018727
1	Control	Left	5.067	-11.9656	0.0018727
1	Control	Left	5.333	-11.9651	0.0018727
1	Control	Left	5.6	-11.9646	0.0018727
1	Control	Left	5.867	-11.9641	0.0018727
1	Control	Left	6.133	-11.9636	0.0018727
1	Control	Left	6.4	-11.9631	0.0018727
1	Control	Left	6.667	-11.9626	0.0018727
1	Control	Left	6.933	-11.9621	0.0018727
1	Control	Left	7.2	-11.9616	0.0018727
1	Control	Left	7.467	-11.9611	0.0018727
1	Control	Left	7.733	-11.9606	0.0018727
1	Control	Left	8	-11.9601	0.0018727
1	Control	Left	8.267	-11.9596	0.0018727
1	Control	Left	8.533	-11.9591	0.0018727
1	Control	Left	8.8	-11.9586	0.0018727
1	Control	Left	9.067	-11.9581	0.0018727
1	Control	Left	9.333	-11.9576	0.0018727
1	Control	Left	9.6	-11.9571	0.0018727
1	Control	Left	9.867	-11.9566	0.0018727
1	Control	Left	10.133	-11.9561	0.0018727
1	Control	Left	10.4	-11.9556	0.0018727
1	Control	Left	10.667	-11.9551	0.0018727
1	Control	Left	10.933	-11.9546	0.0018727
1	Control	Left	11.2	-11.9541	0.0018727
1	Control	Left	11.467	-11.9536	0.0022472
1	Control	Left	11.733	-11.953	0.0018727
1	Control	Left	12	-11.9525	0.0018727
1	Control	Left	12.267	-11.952	0.0018727
1	Control	Left	12.533	-11.9515	0.0018727
1	Control	Left	12.8	-11.951	0.0018727
1	Control	Left	13.067	-11.9505	0.0018727
1	Control	Left	13.333	-11.95	0.0018727
1	Control	Left	13.6	-11.9495	0.0018727
1	Control	Left	13.867	-11.949	0.0018727
1	Control	Left	14.133	-11.9485	0.0018727
1	Control	Left	14.4	-11.948	0.0018727
1	Control	Left	14.667	-11.9475	0.0018727
1	Control	Left	14.933	-11.947	0.0018727
1	Control	Left	15.2	-11.9465	0.0018727
1	Control	Left	15.467	-11.946	0.0018727
1	Control	Left	15.733	-11.9455	0.0018727
1	Control	Left	16	-11.945	0.0018727
1	Control	Left	16.267	-11.9445	0.0018727
1	Control	Left	16.533	-11.944	0.0018727
1	Control	Left	16.8	-11.9435	0.0018727
1	Control	Left	17.067	-11.943	0.0018727
1	Control	Left	17.333	-11.9425	0.0018727
1	Control	Left	17.6	-11.942	0.0018727
1	Control	Left	17.867	-11.9415	0.0018727
1	Control	Left	18.133	-11.941	0.0018727
1	Control	Left	18.4	-11.9405	0.0022472
1	Control	Left	18.667	-11.9399	0.0018727
1	Control	Left	18.933	-11.9394	0.0018727
1	Control	Left	19.2	-11.9389	0.0018727
1	Control	Left	19.467	-11.9384	0.0018727
1	Control	Left	19.733	-11.9379	0.0018727
1	Control	Left	20	-11.9374	0.0018727
1	Control	Left	20.267	-11.9369	0.0018727
1	Control	Left	20.533	-11.9364	0.0018727
1	Control	Left	20.8	-11.9359	0.0018727
1	Control	Left	21.067	-11.9354	0.0018727
1	Control	Left	21.333	-11.9349	0.0018727
1	Control	Left	21.6	-11.9344	0.0018727
1	Control	Left	21.867	-11.9339	0.0018727
1	Control	Left	22.133	-11.9334	0.0018727
1	Control	Left	22.4	-11.9329	0.0018727
1	Control	Left	22.667	-11.9324	0.0018727
1	Control	Left	22.933	-11.9319	0.0018727
1	Control	Left	23.2	-11.9314	0.0018727
1	Control	Left	23.467	-11.9309	0.0018727
1	Control	Left	23.733	-11.9304	0.0018727
1	Control	Left	24	-11.9299	0.0018727
1	Control	Left	24.267	-11.9294	0.0018727
1	Control	Left	24.533	-11.9289	0.0018727
1	Control	Left	24.8	-11.9284	0.0018727
1	Control	Left	25.067	-11.9279	0.0018727
1	Control	Left	25.333	-11.9274	0.0018727
1	Control	Left	25.6	-11.9269	0.0022472
1	Control	Left	25.867	-11.9263	0.0018727
1	Control	Left	26.133	-11.9258	0.0018727
1	Control	Left	26.4	-11.9253	0.0018727
1	Control	Left	26.667	-11.9248	0.0018727
1	Control	Left	26.933	-11.9243	0.0018727
1	Control	Left	27.2	-11.9238	0.0018727
1	Control	Left	27.467	-11.9233	0.0018727
1	Control	Left	27.733	-11.9228	0.0018727
1	Control	Left	28	-11.9223	0.0018727
1	Control	Left	28.267	-11.9218	0.0018727
1	Control	Left	28.533	-11.9213	0.0018727
1	Control	Left	28.8	-11.9208	0.040824
1	Control	Left	29.067	-11.9099	0.040824
1	Control	Left	29.333	-11.899	0.040449
1	Control	Left	29.6	-11.8882	0.040824
1	Control	Left	29.867	-11.8773	0.040824
1	Control	Left	30.133	-11.8664	0.040824
1	Control	Left	30.4	-11.8555	0.040824
1	Control	Left	30.667	-11.8446	0.040824
1	Control	Left	30.933	-11.8337	0.040449
1	Control	Left	31.2	-11.8229	0.040824
1	Control	Left	31.467	-11.812	0.040824
1	Control	Left	31.733	-11.8011	0.040824
1	Control	Left	32	-11.7902	0.040824
1	Control	Left	32.267	-11.7793	0.040449
1	Control	Left	32.533	-11.7685	0.040824
1	Control	Left	32.8	-11.7576	0.040824
1	Control	Left	33.067	-11.7467	0.040824
1	Control	Left	33.333	-11.7358	0.040824
1	Control	Left	33.6	-11.7249	0.040824
1	Control	Left	33.867	-11.714	0.040449
1	Control	Left	34.133	-11.7032	0.040824
1	Control	Left	34.4	-11.6923	0.040824
1	Control	Left	34.667	-11.6814	0.040824
1	Control	Left	34.933	-11.6705	0.040824
1	Control	Left	35.2	-11.6596	0.040824
1	Control	Left	35.467	-11.6487	0.040449
1	Control	Left	35.733	-11.6379	0.040824
1	Control	Left	36	-11.627	0.040824
1	Control	Left	36.267	-11.6161	0.040824
1	Control	Left	36.533	-11.6052	0.040824
1	Control	Left	36.8	-11.5943	0.040824
1	Control	Left	37.067	-11.5834	0.040449
1	Control	Left	37.333	-11.5726	0.040824
1	Control	Left	37.6	-11.5617	0.040824
1	Control	Left	37.867	-11.5508	0.040824
1	Control	Left	38.133	-11.5399	0.040824
1	Control	Left	38.4	-11.529	0.040449
1	Control	Left	38.667	-11.5182	0.040824
1	Control	Left	38.933	-11.5073	0.040824
1	Control	Left	39.2	-11.4964	0.040824
1	Control	Left	39.467	-11.4855	0.040824
1	Control	Left	39.733	-11.4746	0.040824
1	Control	Left	40	-11.4637	0.040449
1	Control	Left	40.267	-11.4529	0.040824
1	Control	Left	40.533	-11.442	0.040824
1	Control	Left	40.8	-11.4311	0.040824
1	Control	Left	41.067	-11.4202	0.040824
1	Control	Left	41.333	-11.4093	0.040824
1	Control	Left	41.6	-11.3984	0.040449
1	Control	Left	41.867	-11.3876	0.040824
1	Control	Left	42.133	-11.3767	0.040824
1	Control	Left	42.4	-11.3658	0.040824
1	Control	Left	42.667	-11.3549	0.040824
1	Control	Left	42.933	-11.344	0.040449
1	Control	Left	43.2	-11.3332	0.040824
1	Control	Left	43.467	-11.3223	0.15805
1	Control	Left	43.733	-11.2801	0.15805
1	Control	Left	44	-11.2379	0.15805
1	Control	Left	44.267	-11.1957	0.15805
1	Control	Left	44.533	-11.1535	0.15843
1	Control	Left	44.8	-11.1112	0.15805
1	Control	Left	45.067	-11.069	0.15805
1	Control	Left	45.333	-11.0268	0.15805
1	Control	Left	45.6	-10.9846	0.15805
1	Control	Left	45.867	-10.9424	0.15805
1	Control	Left	46.133	-10.9002	0.15805
1	Control	Left	46.4	-10.858	0.15805
1	Control	Left	46.667	-10.8158	0.15805
1	Control	Left	46.933	-10.7736	0.15805
1	Control	Left	47.2	-10.7314	0.15805
1	Control	Left	47.467	-10.6892	0.15805
1	Control	Left	47.733	-10.647	0.15805
1	Control	Left	48	-10.6048	0.15805
1	Control	Left	48.267	-10.5626	0.15805
1	Control	Left	48.533	-10.5204	0.15805
1	Control	Left	48.8	-10.4782	0.15805
1	Control	Left	49.067	-10.436	0.15805
1	Control	Left	49.333	-10.3938	0.15805
1	Control	Left	49.6	-10.3516	0.15805
1	Control	Left	49.867	-10.3094	0.15805
1	Control	Left	50.133	-10.2672	0.15805
1	Control	Left	50.4	-10.225	0.15805
1	Control	Left	50.667	-10.1828	0.15843
1	Control	Left	50.933	-10.1405	0.15805
1	Control	Left	51.2	-10.0983	0.15805
1	Control	Left	51.467	-10.0561	0.15805
1	Control	Left	51.733	-10.0139	0.15794
1	Control	Left	52	-9.9717	0.15805
1	Control	Left	52.267	-9.9295	0.15809
1	Control	Left	52.533	-9.8873	0.15805
1	Control	Left	52.8	-9.8451	0.15809
1	Control	Left	53.067	-9.8029	0.15805
1	Control	Left	53.333	-9.7607	0.15805
1	Control	Left	53.6	-9.7185	0.15809
1	Control	Left	53.867	-9.6763	0.15805
1	Control	Left	54.133	-9.6341	0.15809
1	Control	Left	54.4	-9.5919	0.15805
1	Control	Left	54.667	-9.5497	0.15809
1	Control	Left	54.933	-9.5075	0.15805
1	Control	Left	55.2	-9.4653	0.15805
1	Control	Left	55.467	-9.4231	0.15809
1	Control	Left	55.733	-9.3809	0.15805
1	Control	Left	56	-9.3387	0.15809
1	Control	Left	56.267	-9.2965	0.15805
1	Control	Left	56.533	-9.2543	0.15809
1	Control	Left	56.8	-9.212	0.15805
1	Control	Left	57.067	-9.1699	0.15805
1	Control	Left	57.333	-9.1276	0.05839
1	Control	Left	57.6	-9.1121	0.05839
1	Control	Left	57.867	-9.0965	0.05839
1	Control	Left	58.133	-9.0809	0.058352
1	Control	Left	58.4	-9.0653	0.05839
1	Control	Left	58.667	-9.0497	0.05839
1	Control	Left	58.933	-9.0341	0.058352
1	Control	Left	59.2	-9.0185	0.05839
1	Control	Left	59.467	-9.003	0.05839
1	Control	Left	59.733	-8.9874	0.058352
1	Control	Left	60	-8.9718	0.05839
1	Control	Left	60.267	-8.9562	0.05839
1	Control	Left	60.533	-8.9406	0.058352
1	Control	Left	60.8	-8.925	0.05839
1	Control	Left	61.067	-8.9094	0.05839
1	Control	Left	61.333	-8.8938	0.058352
1	Control	Left	61.6	-8.8783	0.05839
1	Control	Left	61.867	-8.8627	0.05839
1	Control	Left	62.133	-8.8471	0.058352
1	Control	Left	62.4	-8.8315	0.05839
1	Control	Left	62.667	-8.8159	0.05839
1	Control	Left	62.933	-8.8003	0.058352
1	Control	Left	63.2	-8.7847	0.05839
1	Control	Left	63.467	-8.7691	0.05839
1	Control	Left	63.733	-8.7536	0.05839
1	Control	Left	64	-8.738	0.058352
1	Control	Left	64.267	-8.7224	0.05839
1	Control	Left	64.533	-8.7068	0.05839
1	Control	Left	64.8	-8.6912	0.058352
1	Control	Left	65.067	-8.6756	0.05839
1	Control	Left	65.333	-8.66	0.05839
1	Control	Left	65.6	-8.6445	0.058352
1	Control	Left	65.867	-8.6289	0.05839
1	Control	Left	66.133	-8.6133	0.05839
1	Control	Left	66.4	-8.5977	0.058352
1	Control	Left	66.667	-8.5821	0.05839
1	Control	Left	66.933	-8.5665	0.05839
1	Control	Left	67.2	-8.5509	0.058352
1	Control	Left	67.467	-8.5353	0.05839
1	Control	Left	67.733	-8.5198	0.05839
1	Control	Left	68	-8.5042	0.058352
1	Control	Left	68.267	-8.4886	0.05839
1	Control	Left	68.533	-8.473	0.05839
1	Control	Left	68.8	-8.4574	0.058352
1	Control	Left	69.067	-8.4418	0.05839
1	Control	Left	69.333	-8.4262	0.05839
1	Control	Left	69.6	-8.4107	0.05839
1	Control	Left	69.867	-8.3951	0.058352
1	Control	Left	70.133	-8.3795	0.05839
1	Control	Left	70.4	-8.3639	0.05839
1	Control	Left	70.667	-8.3483	0.058352
1	Control	Left	70.933	-8.3327	0.05839
1	Control	Left	71.2	-8.3171	0.05839
1	Control	Left	71.467	-8.3015	0.058352
1	Control	Left	71.733	-8.286	0.05839
1	Control	Left	72	-8.2704	0.05839
1	Control	Left	72.267	-8.2548	0.058352
1	Control	Left	72.533	-8.2392	0.05839
1	Control	Left	72.8	-8.2236	0.05839
1	Control	Left	73.067	-8.208	0.058352
1	Control	Left	73.333	-8.1924	0.05839
1	Control	Left	73.6	-8.1769	0.05839
1	Control	Left	73.867	-8.1613	0.058352
1	Control	Left	74.133	-8.1457	0.05839
1	Control	Left	74.4	-8.1301	0.20281
1	Control	Left	74.667	-8.0759	0.20285
1	Control	Left	74.933	-8.0218	0.20281
1	Control	Left	75.2	-7.9676	0.20281
1	Control	Left	75.467	-7.9135	0.20285
1	Control	Left	75.733	-7.8593	0.20281
1	Control	Left	76	-7.8052	0.20281
1	Control	Left	76.267	-7.751	0.20285
1	Control	Left	76.533	-7.6969	0.20281
1	Control	Left	76.8	-7.6427	0.20281
1	Control	Left	77.067	-7.5886	0.20285
1	Control	Left	77.333	-7.5344	0.20281
1	Control	Left	77.6	-7.4802	0.20281
1	Control	Left	77.867	-7.4261	0.20281
1	Control	Left	78.133	-7.372	0.20285
1	Control	Left	78.4	-7.3178	0.20281
1	Control	Left	78.667	-7.2636	0.20281
1	Control	Left	78.933	-7.2095	0.20285
1	Control	Left	79.2	-7.1553	0.20281
1	Control	Left	79.467	-7.1012	0.20281
1	Control	Left	79.733	-7.047	0.20285
1	Control	Left	80	-6.9929	0.20281
1	Control	Left	80.267	-6.9387	0.20281
1	Control	Left	80.533	-6.8846	0.20285
1	Control	Left	80.8	-6.8304	0.20281
1	Control	Left	81.067	-6.7763	0.20281
1	Control	Left	81.333	-6.7221	0.20281
1	Control	Left	81.6	-6.668	0.20285
1	Control	Left	81.867	-6.6138	0.20281
1	Control	Left	82.133	-6.5597	0.20281
1	Control	Left	82.4	-6.5055	0.20285
1	Control	Left	82.667	-6.4513	0.20281
1	Control	Left	82.933	-6.3972	0.20281
1	Control	Left	83.2	-6.343	0.20285
1	Control	Left	83.467	-6.2889	0.20281
1	Control	Left	83.733	-6.2347	0.24659
1	Control	Left	84	-6.1689	0.24659
1	Control	Left	84.267	-6.103	0.24659
1	Control	Left	84.533	-6.0372	0.24655
1	Control	Left	84.8	-5.9714	0.24659
1	Control	Left	85.067	-5.9055	0.24659
1	Control	Left	85.333	-5.8397	0.24659
1	Control	Left	85.6	-5.7739	0.24659
1	Control	Left	85.867	-5.708	0.24659
1	Control	Left	86.133	-5.6422	0.24659
1	Control	Left	86.4	-5.5763	0.24659
1	Control	Left	86.667	-5.5105	0.24655
1	Control	Left	86.933	-5.4447	0.24659
1	Control	Left	87.2	-5.3788	0.24659
1	Control	Left	87.467	-5.313	0.24659
1	Control	Left	87.733	-5.2472	0.24659
1	Control	Left	88	-5.1813	0.24659
1	Control	Left	88.267	-5.1155	0.24659
1	Control	Left	88.533	-5.0496	0.24659
1	Control	Left	88.8	-4.9838	0.24655
1	Control	Left	89.067	-4.918	0.24659
1	Control	Left	89.333	-4.8521	0.24659
1	Control	Left	89.6	-4.7863	0.24659
1	Control	Left	89.867	-4.7204	0.24659
1	Control	Left	90.133	-4.6546	0.24659
1	Control	Left	90.4	-4.5888	0.24659
1	Control	Left	90.667	-4.5229	0.24659
1	Control	Left	90.933	-4.4571	0.24655
1	Control	Left	91.2	-4.3913	0.24659
1	Control	Left	91.467	-4.3254	0.24659
1	Control	Left	91.733	-4.2596	0.24659
1	Control	Left	92	-4.1937	0.24659
1	Control	Left	92.267	-4.1279	0.24659
1	Control	Left	92.533	-4.0621	0.24659
1	Control	Left	92.8	-3.9962	0.24659
1	Control	Left	93.067	-3.9304	0.24655
1	Control	Left	93.333	-3.8645	0.24659
1	Control	Left	93.6	-3.7987	0.24659
1	Control	Left	93.867	-3.7329	0.24659
1	Control	Left	94.133	-3.667	0.24659
1	Control	Left	94.4	-3.6012	0.24659
1	Control	Left	94.667	-3.5353	0.24659
1	Control	Left	94.933	-3.4695	0.24659
1	Control	Left	95.2	-3.4037	0.24655
1	Control	Left	95.467	-3.3378	0.24659
1	Control	Left	95.733	-3.272	0.24659
1	Control	Left	96	-3.2062	0.24659
1	Control	Left	96.267	-3.1403	0.24659
1	Control	Left	96.533	-3.0745	0.24659
1	Control	Left	96.8	-3.0086	0.24659
1	Control	Left	97.067	-2.9428	0.14944
1	Control	Left	97.333	-2.9029	0.14944
1	Control	Left	97.6	-2.863	0.14944
1	Control	Left	97.867	-2.8231	0.14948
1	Control	Left	98.133	-2.7832	0.14944
1	Control	Left	98.4	-2.7433	0.18506
1	Control	Left	98.667	-2.6939	0.18502
1	Control	Left	98.933	-2.6445	0.18506
1	Control	Left	99.2	-2.5951	0.18506
1	Control	Left	99.467	-2.5457	0.18506
1	Control	Left	99.733	-2.4962	0.18502
1	Control	Left	100	-2.4468	0.18506
1	Control	Left	100.267	-2.3974	0.18506
1	Control	Left	100.533	-2.348	0.18502
1	Control	Left	100.8	-2.2986	0.18506
1	Control	Left	101.067	-2.2492	0.18506
1	Control	Left	101.333	-2.1998	0.18506
1	Control	Left	101.6	-2.1504	0.18502
1	Control	Left	101.867	-2.101	0.18506
1	Control	Left	102.133	-2.0516	0.18506
1	Control	Left	102.4	-2.0022	0.18506
1	Control	Left	102.667	-1.9528	0.18502
1	Control	Left	102.933	-1.9034	0.18506
1	Control	Left	103.2	-1.854	0.18506
1	Control	Left	103.467	-1.8045	0.18502
1	Control	Left	103.733	-1.7551	0.18506
1	Control	Left	104	-1.7057	0.18506
1	Control	Left	104.267	-1.6563	0.18506
1	Control	Left	104.533	-1.6069	0.18502
1	Control	Left	104.8	-1.5575	0.18506
1	Control	Left	105.067	-1.5081	0.18506
1	Control	Left	105.333	-1.4587	0.18506
1	Control	Left	105.6	-1.4093	0.18502
1	Control	Left	105.867	-1.3599	0.18506
1	Control	Left	106.133	-1.3105	0.18506
1	Control	Left	106.4	-1.2611	0.18502
1	Control	Left	106.667	-1.2117	0.18506
1	Control	Left	106.933	-1.1623	0.18506
1	Control	Left	107.2	-1.1128	0.18506
1	Control	Left	107.467	-1.0634	0.18502
1	Control	Left	107.733	-1.014	0.18506
1	Control	Left	108	-0.96462	0.18505
1	Control	Left	108.267	-0.91521	0.18504
1	Control	Left	108.533	-0.8658	0.18504
1	Control	Left	108.8	-0.8164	0.18505
1	Control	Left	109.067	-0.76699	0.18504
1	Control	Left	109.333	-0.71758	0.18504
1	Control	Left	109.6	-0.66817	0.18504
1	Control	Left	109.867	-0.61877	0.18505
1	Control	Left	110.133	-0.56936	0.18504
1	Control	Left	110.4	-0.51995	0.18504
1	Control	Left	110.667	-0.47055	0.18505
1	Control	Left	110.933	-0.42114	0.18504
1	Control	Left	111.2	-0.37173	0.18504
1	Control	Left	111.467	-0.32232	0.18504
1	Control	Left	111.733	-0.27292	0.18505
1	Control	Left	112	-0.22351	0.18504
1	Control	Left	112.267	-0.1741	0.18504
1	Control	Left	112.533	-0.1247	0.18505
1	Control	Left	112.8	-0.075287	0.18505
1	Control	Left	113.067	-0.02588	0.18505
1	Control	Left	113.333	0.023527	0.18505
1	Control	Left	113.6	0.072935	0.18505
1	Control	Left	113.867	0.12234	0.18504
1	Control	Left	114.133	0.17175	0.18504
1	Control	Left	114.4	0.22116	0.18505
1	Control	Left	114.667	0.27056	0.18504
1	Control	Left	114.933	0.31997	0.18504
1	Control	Left	115.2	0.36938	0.18505
1	Control	Left	115.467	0.41879	0.18504
1	Control	Left	115.733	0.46819	0.18504
1	Control	Left	116	0.5176	0.18505
1	Control	Left	116.267	0.56701	0.18504
1	Control	Left	116.533	0.61642	0.18504
1	Control	Left	116.8	0.66582	0.18504
1	Control	Left	117.067	0.71523	0.18505
1	Control	Left	117.333	0.76464	0.18504
1	Control	Left	117.6	0.81404	0.18504
1	Control	Left	117.867	0.86345	0.18505
1	Control	Left	118.133	0.91286	0.18504
1	Control	Left	118.4	0.96227	0.18503
1	Control	Left	118.667	1.0117	0.18506
1	Control	Left	118.933	1.0611	0.18506
1	Control	Left	119.2	1.1105	0.18506
1	Control	Left	119.467	1.1599	0.18502
1	Control	Left	119.733	1.2093	0.18506
1	Control	Left	120	1.2587	0.18506
1	Control	Left	120.267	1.3081	0.18502
1	Control	Left	120.533	1.3575	0.18506
1	Control	Left	120.8	1.4069	0.18506
1	Control	Left	121.067	1.4563	0.18506
1	Control	Left	121.333	1.5057	0.18502
1	Control	Left	121.6	1.5552	0.18506
1	Control	Left	121.867	1.6046	0.18506
1	Control	Left	122.133	1.654	0.18506
1	Control	Left	122.4	1.7034	0.18502
1	Control	Left	122.667	1.7528	0.18506
1	Control	Left	122.933	1.8022	0.18506
1	Control	Left	123.2	1.8516	0.18502
1	Control	Left	123.467	1.901	0.18506
1	Control	Left	123.733	1.9504	0.18506
1	Control	Left	124	1.9998	0.18506
1	Control	Left	124.267	2.0492	0.18502
1	Control	Left	124.533	2.0986	0.18506
1	Control	Left	124.8	2.148	0.18506
1	Control	Left	125.067	2.1974	0.18506
1	Control	Left	125.333	2.2469	0.18502
1	Control	Left	125.6	2.2963	0.18506
1	Control	Left	125.867	2.3457	0.18506
1	Control	Left	126.133	2.3951	0.18502
1	Control	Left	126.4	2.4445	0.18506
1	Control	Left	126.667	2.4939	0.1564
1	Control	Left	126.933	2.5357	0.1564
1	Control	Left	127.2	2.5774	0.1564
1	Control	Left	127.467	2.6192	0.15637
1	Control	Left	127.733	2.6609	0.1564
1	Control	Left	128	2.7027	0.1564
1	Control	Left	128.267	2.7444	0.1564
1	Control	Left	128.533	2.7862	0.1564
1	Control	Left	128.8	2.828	0.1564
1	Control	Left	129.067	2.8697	0.15637
1	Control	Left	129.333	2.9115	0.1564
1	Control	Left	129.6	2.9532	0.1564
1	Control	Left	129.867	2.995	0.1564
1	Control	Left	130.133	3.0368	0.1564
1	Control	Left	130.4	3.0785	0.1564
1	Control	Left	130.667	3.1203	0.15637
1	Control	Left	130.933	3.162	0.1564
1	Control	Left	131.2	3.2038	0.1564
1	Control	Left	131.467	3.2455	0.1564
1	Control	Left	131.733	3.2873	0.1564
1	Control	Left	132	3.3291	0.15637
1	Control	Left	132.267	3.3708	0.1564
1	Control	Left	132.533	3.4126	0.1564
1	Control	Left	132.8	3.4543	0.1564
1	Control	Left	133.067	3.4961	0.1564
1	Control	Left	133.333	3.5379	0.1564
1	Control	Left	133.6	3.5796	0.15637
1	Control	Left	133.867	3.6214	0.1564
1	Control	Left	134.134	3.6631	0.1564
1	Control	Left	134.4	3.7049	0.1564
1	Control	Left	134.667	3.7466	0.1564
1	Control	Left	134.934	3.7884	0.15637
1	Control	Left	135.2	3.8302	0.1564
1	Control	Left	135.467	3.8719	0.1564
1	Control	Left	135.734	3.9137	0.1564
1	Control	Left	136	3.9554	0.1564
1	Control	Left	136.267	3.9972	0.1564
1	Control	Left	136.534	4.0389	0.15637
1	Control	Left	136.8	4.0807	0.1564
1	Control	Left	137.067	4.1225	0.1564
1	Control	Left	137.334	4.1642	0.1564
1	Control	Left	137.6	4.206	0.1564
1	Control	Left	137.867	4.2477	0.15637
1	Control	Left	138.134	4.2895	0.28022
1	Control	Left	138.4	4.3643	0.28022
1	Control	Left	138.667	4.4391	0.28019
1	Control	Left	138.934	4.5139	0.28022
1	Control	Left	139.2	4.5888	0.28022
1	Control	Left	139.467	4.6636	0.28022
1	Control	Left	139.734	4.7384	0.28019
1	Control	Left	140	4.8132	0.28022
1	Control	Left	140.267	4.888	0.28022
1	Control	Left	140.534	4.9629	0.28019
1	Control	Left	140.8	5.0377	0.28022
1	Control	Left	141.067	5.1125	0.28022
1	Control	Left	141.334	5.1873	0.28019
1	Control	Left	141.6	5.2621	0.28022
1	Control	Left	141.867	5.3369	0.28022
1	Control	Left	142.134	5.4117	0.28019
1	Control	Left	142.4	5.4866	0.28022
1	Control	Left	142.667	5.5614	0.28022
1	Control	Left	142.934	5.6362	0.28019
1	Control	Left	143.2	5.711	0.28022
1	Control	Left	143.467	5.7858	0.28022
1	Control	Left	143.734	5.8606	0.28019
1	Control	Left	144	5.9355	0.28022
1	Control	Left	144.267	6.0103	0.28022
1	Control	Left	144.534	6.0851	0.28019
1	Control	Left	144.8	6.1599	0.28022
1	Control	Left	145.067	6.2347	0.28022
1	Control	Left	145.334	6.3095	0.28019
1	Control	Left	145.6	6.3844	0.28022
1	Control	Left	145.867	6.4592	0.28022
1	Control	Left	146.134	6.534	0.28019
1	Control	Left	146.4	6.6088	0.28022
1	Control	Left	146.667	6.6836	0.28022
1	Control	Left	146.934	6.7584	0.28019
1	Control	Left	147.2	6.8333	0.28022
1	Control	Left	147.467	6.9081	0.28022
1	Control	Left	147.734	6.9829	0.02397
1	Control	Left	148	6.9765	0.023933
1	Control	Left	148.267	6.9701	0.02397
1	Control	Left	148.534	6.9637	0.023933
1	Control	Left	148.8	6.9573	0.023933
1	Control	Left	149.067	6.9509	0.02397
1	Control	Left	149.334	6.9445	0.023933
1	Control	Left	149.6	6.9381	0.02397
1	Control	Left	149.867	6.9317	0.023933
1	Control	Left	150.134	6.9253	0.02397
1	Control	Left	150.4	6.9189	0.023933
1	Control	Left	150.667	6.9126	0.02397
1	Control	Left	150.934	6.9062	0.023933
1	Control	Left	151.2	6.8998	0.02397
1	Control	Left	151.467	6.8934	0.023933
1	Control	Left	151.734	6.887	0.02397
1	Control	Left	152	6.8806	0.023933
1	Control	Left	152.267	6.8742	0.023933
1	Control	Left	152.534	6.8678	0.02397
1	Control	Left	152.8	6.8614	0.023933
1	Control	Left	153.067	6.855	0.02397
1	Control	Left	153.334	6.8486	0.023933
1	Control	Left	153.6	6.8422	0.02397
1	Control	Left	153.867	6.8358	0.023933
1	Control	Left	154.134	6.8294	0.02397
1	Control	Left	154.4	6.823	0.023933
1	Control	Left	154.667	6.8166	0.02397
1	Control	Left	154.934	6.8102	0.023933
1	Control	Left	155.2	6.8038	0.02397
1	Control	Left	155.467	6.7975	0.023933
1	Control	Left	155.734	6.7911	0.023933
1	Control	Left	156	6.7847	0.02397
1	Control	Left	156.267	6.7783	0.023933
1	Control	Left	156.534	6.7719	0.02397
1	Control	Left	156.8	6.7655	0.023933
1	Control	Left	157.067	6.7591	0.02397
1	Control	Left	157.334	6.7527	0.023933
1	Control	Left	157.6	6.7463	0.02397
1	Control	Left	157.867	6.7399	0.023933
1	Control	Left	158.134	6.7335	0.028202
1	Control	Left	158.4	6.741	0.028202
1	Control	Left	158.667	6.7486	0.028202
1	Control	Left	158.934	6.7561	0.028165
1	Control	Left	159.2	6.7636	0.028202
1	Control	Left	159.467	6.7711	0.028202
1	Control	Left	159.734	6.7787	0.028202
1	Control	Left	160	6.7862	0.028202
1	Control	Left	160.267	6.7937	0.028202
1	Control	Left	160.534	6.8013	0.028202
1	Control	Left	160.8	6.8088	0.028165
1	Control	Left	161.067	6.8163	0.028202
1	Control	Left	161.334	6.8239	0.028202
1	Control	Left	161.6	6.8314	0.028202
1	Control	Left	161.867	6.8389	0.028202
1	Control	Left	162.134	6.8464	0.028202
1	Control	Left	162.4	6.854	0.028202
1	Control	Left	162.667	6.8615	0.028202
1	Control	Left	162.934	6.869	0.028165
1	Control	Left	163.2	6.8765	0.028202
1	Control	Left	163.467	6.8841	0.028202
1	Control	Left	163.734	6.8916	0.028202
1	Control	Left	164	6.8991	0.028202
1	Control	Left	164.267	6.9067	0.028202
1	Control	Left	164.534	6.9142	0.028202
1	Control	Left	164.8	6.9217	0.028202
1	Control	Left	165.067	6.9293	0.028165
1	Control	Left	165.334	6.9368	0.028202
1	Control	Left	165.6	6.9443	0.028202
1	Control	Left	165.867	6.9518	0.028202
1	Control	Left	166.134	6.9594	0.028202
1	Control	Left	166.4	6.9669	0.028202
1	Control	Left	166.667	6.9744	0.028202
1	Control	Left	166.934	6.982	0.028202
1	Control	Left	167.2	6.9895	0.028165
1	Control	Left	167.467	6.997	0.028202
1	Control	Left	167.734	7.0045	0.028202
1	Control	Left	168	7.0121	0.028202
1	Control	Left	168.267	7.0196	0.028202
1	Control	Left	168.534	7.0271	0.028202
1	Control	Left	168.8	7.0347	0.028202
1	Control	Left	169.067	7.0422	0.028202
1	Control	Left	169.334	7.0497	0.028165
1	Control	Left	169.6	7.0572	0.028202
1	Control	Left	169.867	7.0648	0.028202
1	Control	Left	170.134	7.0723	0.028202
1	Control	Left	170.4	7.0798	0.028202
1	Control	Left	170.667	7.0874	0.028202
1	Control	Left	170.934	7.0949	0.028202
1	Control	Left	171.2	7.1024	0.028202
1	Control	Left	171.467	7.11	0.028165
1	Control	Left	171.734	7.1175	0.028202
1	Control	Left	172	7.125	0.028202
1	Control	Left	172.267	7.1325	0.031124
1	Control	Left	172.534	7.1408	0.031161
1	Control	Left	172.8	7.1492	0.031124
1	Control	Left	173.067	7.1575	0.031124
1	Control	Left	173.334	7.1658	0.031161
1	Control	Left	173.6	7.1741	0.031124
1	Control	Left	173.867	7.1824	0.031124
1	Control	Left	174.134	7.1907	0.031161
1	Control	Left	174.4	7.199	0.031124
1	Control	Left	174.667	7.2073	0.031124
1	Control	Left	174.934	7.2157	0.031124
1	Control	Left	175.2	7.224	0.031161
1	Control	Left	175.467	7.2323	0.031124
1	Control	Left	175.734	7.2406	0.031124
1	Control	Left	176	7.2489	0.031161
1	Control	Left	176.267	7.2572	0.031124
1	Control	Left	176.534	7.2655	0.031124
1	Control	Left	176.8	7.2739	0.031161
1	Control	Left	177.067	7.2822	0.031124
1	Control	Left	177.334	7.2905	0.031124
1	Control	Left	177.6	7.2988	0.031124
1	Control	Left	177.867	7.3071	0.031161
1	Control	Left	178.134	7.3154	0.031124
1	Control	Left	178.4	7.3237	0.031124
1	Control	Left	178.667	7.332	0.031161
1	Control	Left	178.934	7.3404	0.031124
1	Control	Left	179.2	7.3487	0.031124
1	Control	Left	179.467	7.357	0.031124
1	Control	Left	179.734	7.3653	0.031161
1	Control	Left	180	7.3736	0.031124
1	Control	Left	180.267	7.3819	0.031124
1	Control	Left	180.534	7.3902	0.031161
1	Control	Left	180.8	7.3986	0.031124
1	Control	Left	181.067	7.4069	0.031124
1	Control	Left	181.334	7.4152	0.031161
1	Control	Left	181.6	7.4235	0.031124
1	Control	Left	181.867	7.4318	0.031124
1	Control	Left	182.134	7.4401	0.031124
1	Control	Left	182.4	7.4484	0.031161
1	Control	Left	182.667	7.4567	0.031124
1	Control	Left	182.934	7.465	0.031124
1	Control	Left	183.2	7.4734	0.031161
1	Control	Left	183.467	7.4817	0.031124
1	Control	Left	183.734	7.49	0.031124
1	Control	Left	184	7.4983	0.031161
1	Control	Left	184.267	7.5066	0.031124
1	Control	Left	184.534	7.5149	0.031124
1	Control	Left	184.8	7.5232	0.031124
1	Control	Left	185.067	7.5316	0.031161
1	Control	Left	185.334	7.5399	0.031124
1	Control	Left	185.6	7.5482	0.031124
1	Control	Left	185.867	7.5565	0.031161
1	Control	Left	186.134	7.5648	0.031124
1	Control	Left	186.4	7.5731	0.031124
1	Control	Left	186.667	7.5814	0.031161
1	Control	Left	186.934	7.5898	0.031124
1	Control	Left	187.2	7.5981	0.031124
1	Control	Left	187.467	7.6064	0.031124
1	Control	Left	187.734	7.6147	0.031161
1	Control	Left	188	7.623	0.031124
1	Control	Left	188.267	7.6313	0.031124
1	Control	Left	188.534	7.6396	0.031161
1	Control	Left	188.8	7.6479	0.031124
1	Control	Left	189.067	7.6563	0.031124
1	Control	Left	189.334	7.6646	0.031124
1	Control	Left	189.6	7.6729	0.031161
1	Control	Left	189.867	7.6812	0.031124
1	Control	Left	190.134	7.6895	0.031124
1	Control	Left	190.4	7.6978	0.031161
1	Control	Left	190.667	7.7061	0.031124
1	Control	Left	190.934	7.7144	0.031124
1	Control	Left	191.2	7.7227	0.031161
1	Control	Left	191.467	7.7311	0.031124
1	Control	Left	191.734	7.7394	0.031124
1	Control	Left	192	7.7477	0.031124
1	Control	Left	192.267	7.756	0.031161
1	Control	Left	192.534	7.7643	0.031124
1	Control	Left	192.8	7.7726	0.031124
1	Control	Left	193.067	7.7809	0.031161
1	Control	Left	193.334	7.7893	0.031124
1	Control	Left	193.6	7.7976	0.031124
1	Control	Left	193.867	7.8059	0.031161
1	Control	Left	194.134	7.8142	0.031124
1	Control	Left	194.4	7.8225	0.031124
1	Control	Left	194.667	7.8308	0.031124
1	Control	Left	194.934	7.8391	0.031161
1	Control	Left	195.2	7.8475	0.031124
1	Control	Left	195.467	7.8558	0.031124
1	Control	Left	195.734	7.8641	0.031161
1	Control	Left	196	7.8724	0.031124
1	Control	Left	196.267	7.8807	0.031124
1	Control	Left	196.534	7.889	0.031161
1	Control	Left	196.8	7.8973	0.031124
1	Control	Left	197.067	7.9056	0.031124
1	Control	Left	197.334	7.9139	0.031124
1	Control	Left	197.6	7.9223	0.031161
1	Control	Left	197.867	7.9306	0.031124
1	Control	Left	198.134	7.9389	0.031124
1	Control	Left	198.4	7.9472	0.031161
1	Control	Left	198.667	7.9555	0.031124
1	Control	Left	198.934	7.9638	0.031124
1	Control	Left	199.2	7.9721	0.031124
1	Control	Left	199.467	7.9805	0.031161
1	Control	Left	199.734	7.9888	0.031124
1	Control	Left	200	7.9971	0.031124
1	Control	Left	200.267	8.0054	0.031161
1	Control	Left	200.534	8.0137	0.031124
1	Control	Left	200.8	8.022	0.031124
1	Control	Left	201.067	8.0303	0.031161
1	Control	Left	201.334	8.0387	0.031124
1	Control	Left	201.6	8.047	0.031124
1	Control	Left	201.867	8.0553	0.031124
1	Control	Left	202.134	8.0636	0.031161
1	Control	Left	202.4	8.0719	0.031124
1	Control	Left	202.667	8.0802	0.031124
1	Control	Left	202.934	8.0885	0.031161
1	Control	Left	203.2	8.0968	0.031124
1	Control	Left	203.467	8.1052	0.031124
1	Control	Left	203.734	8.1135	0.031161
1	Control	Left	204	8.1218	0.031124
1	Control	Left	204.267	8.1301	0.031124
1	Control	Left	204.534	8.1384	0.031124
1	Control	Left	204.8	8.1467	0.031161
1	Control	Left	205.067	8.155	0.031124
1	Control	Left	205.334	8.1633	0.031124
1	Control	Left	205.6	8.1716	0.031161
1	Control	Left	205.867	8.18	0.028989
1	Control	Left	206.134	8.1877	0.028989
1	Control	Left	206.4	8.1954	0.028989
1	Control	Left	206.667	8.2032	0.028989
1	Control	Left	206.934	8.2109	0.028951
1	Control	Left	207.2	8.2187	0.028989
1	Control	Left	207.467	8.2264	0.028989
1	Control	Left	207.734	8.2341	0.028989
1	Control	Left	208	8.2419	0.028989
1	Control	Left	208.267	8.2496	0.028989
1	Control	Left	208.534	8.2574	0.028989
1	Control	Left	208.8	8.2651	0.028989
1	Control	Left	209.067	8.2728	0.028989
1	Control	Left	209.334	8.2806	0.028989
1	Control	Left	209.6	8.2883	0.028989
1	Control	Left	209.867	8.2961	0.028989
1	Control	Left	210.134	8.3038	0.028989
1	Control	Left	210.4	8.3115	0.028989
1	Control	Left	210.667	8.3193	0.028989
1	Control	Left	210.934	8.327	0.028989
1	Control	Left	211.2	8.3348	0.028989
1	Control	Left	211.467	8.3425	0.028989
1	Control	Left	211.734	8.3502	0.028989
1	Control	Left	212	8.358	0.028989
1	Control	Left	212.267	8.3657	0.028989
1	Control	Left	212.534	8.3735	0.028989
1	Control	Left	212.8	8.3812	0.028989
1	Control	Left	213.067	8.3889	0.028989
1	Control	Left	213.334	8.3967	0.028989
1	Control	Left	213.6	8.4044	0.028989
1	Control	Left	213.867	8.4122	0.028989
1	Control	Left	214.134	8.4199	0.028989
1	Control	Left	214.4	8.4276	0.028989
1	Control	Left	214.667	8.4354	0.028951
1	Control	Left	214.934	8.4431	0.028989
1	Control	Left	215.2	8.4509	0.028989
1	Control	Left	215.467	8.4586	0.028989
1	Control	Left	215.734	8.4663	0.028989
1	Control	Left	216	8.4741	0.028989
1	Control	Left	216.267	8.4818	0.028989
1	Control	Left	216.534	8.4895	0.028989
1	Control	Left	216.8	8.4973	0.028989
1	Control	Left	217.067	8.505	0.028989
1	Control	Left	217.334	8.5128	0.028989
1	Control	Left	217.6	8.5205	0.028989
1	Control	Left	217.867	8.5282	0.028989
1	Control	Left	218.134	8.536	0.028989
1	Control	Left	218.4	8.5437	0.028989
1	Control	Left	218.667	8.5515	0.028989
1	Control	Left	218.934	8.5592	0.028989
1	Control	Left	219.2	8.567	0.028989
1	Control	Left	219.467	8.5747	0.028989
1	Control	Left	219.734	8.5824	0.028989
1	Control	Left	220	8.5902	0.028989
1	Control	Left	220.267	8.5979	0.028989
1	Control	Left	220.534	8.6057	0.028989
1	Control	Left	220.8	8.6134	0.028989
1	Control	Left	221.067	8.6211	0.028989
1	Control	Left	221.334	8.6289	0.028989
1	Control	Left	221.6	8.6366	0.028989
1	Control	Left	221.867	8.6443	0.028989
1	Control	Left	222.134	8.6521	0.028989
1	Control	Left	222.4	8.6598	0.028989
1	Control	Left	222.667	8.6676	0.028951
1	Control	Left	222.934	8.6753	0.028989
1	Control	Left	223.2	8.683	0.028989
1	Control	Left	223.467	8.6908	0.028989
1	Control	Left	223.734	8.6985	0.028989
1	Control	Left	224	8.7063	0.028989
1	Control	Left	224.267	8.714	0.028989
1	Control	Left	224.534	8.7217	0.028989
1	Control	Left	224.8	8.7295	0.028989
1	Control	Left	225.067	8.7372	0.028989
1	Control	Left	225.334	8.745	0.028989
1	Control	Left	225.6	8.7527	0.028989
1	Control	Left	225.867	8.7604	0.028989
1	Control	Left	226.134	8.7682	0.028989
1	Control	Left	226.4	8.7759	0.028989
1	Control	Left	226.667	8.7837	0.028989
1	Control	Left	226.934	8.7914	0.028989
1	Control	Left	227.2	8.7991	0.028989
1	Control	Left	227.467	8.8069	0.028989
1	Control	Left	227.734	8.8146	0.028989
1	Control	Left	228	8.8224	0.028989
1	Control	Left	228.267	8.8301	0.028989
1	Control	Left	228.534	8.8378	0.028989
1	Control	Left	228.8	8.8456	0.028989
1	Control	Left	229.067	8.8533	0.028989
1	Control	Left	229.334	8.8611	0.028989
1	Control	Left	229.6	8.8688	0.028989
1	Control	Left	229.867	8.8765	0.028989
1	Control	Left	230.134	8.8843	0.028989
1	Control	Left	230.4	8.892	0.028989
1	Control	Left	230.667	8.8998	0.028951
1	Control	Left	230.934	8.9075	0.028989
1	Control	Left	231.2	8.9152	0.028989
1	Control	Left	231.467	8.923	0.028989
1	Control	Left	231.734	8.9307	0.028989
1	Control	Left	232	8.9384	0.028989
1	Control	Left	232.267	8.9462	0.028989
1	Control	Left	232.534	8.9539	0.028989
1	Control	Left	232.8	8.9617	0.028989
1	Control	Left	233.067	8.9694	0.028989
1	Control	Left	233.334	8.9772	0.028989
1	Control	Left	233.6	8.9849	0.028989
1	Control	Left	233.867	8.9926	0.028989
1	Control	Left	234.134	9.0004	0.028989
1	Control	Left	234.4	9.0081	0.028989
1	Control	Left	234.667	9.0159	0.028989
1	Control	Left	234.934	9.0236	0.028989
1	Control	Left	235.2	9.0313	0.028989
1	Control	Left	235.467	9.0391	0.028989
1	Control	Left	235.734	9.0468	0.028989
1	Control	Left	236	9.0546	0.028989
1	Control	Left	236.267	9.0623	0.028989
1	Control	Left	236.534	9.07	0.028989
1	Control	Left	236.8	9.0778	0.0041573
1	Control	Left	237.067	9.0789	0.0041573
1	Control	Left	237.334	9.08	0.0041573
1	Control	Left	237.6	9.0811	0.0041573
1	Control	Left	237.867	9.0822	0.0041573
1	Control	Left	238.134	9.0833	0.0041573
1	Control	Left	238.4	9.0844	0.0041573
1	Control	Left	238.667	9.0855	0.0041948
1	Control	Left	238.934	9.0867	0.0041573
1	Control	Left	239.2	9.0878	0.0041573
1	Control	Left	239.467	9.0889	0.0041573
1	Control	Left	239.734	9.09	0.0041573
1	Control	Left	240	9.0911	0.0041573
1	Control	Left	240.267	9.0922	0.0041573
1	Control	Left	240.534	9.0933	0.0041573
1	Control	Left	240.8	9.0944	0.0041573
1	Control	Left	241.067	9.0955	0.0041573
1	Control	Left	241.334	9.0967	0.0041573
1	Control	Left	241.6	9.0978	0.0041948
1	Control	Left	241.867	9.0989	0.0041573
1	Control	Left	242.134	9.1	0.0041573
1	Control	Left	242.4	9.1011	0.0041573
1	Control	Left	242.667	9.1022	0.0041573
1	Control	Left	242.934	9.1033	0.0041573
1	Control	Left	243.2	9.1044	0.0041573
1	Control	Left	243.467	9.1055	0.0041573
1	Control	Left	243.734	9.1067	0.0041573
1	Control	Left	244	9.1078	0.0041573
1	Control	Left	244.267	9.1089	0.0041948
1	Control	Left	244.534	9.11	0.0041573
1	Control	Left	244.8	9.1111	0.0041573
1	Control	Left	245.067	9.1122	0.0041573
1	Control	Left	245.334	9.1133	0.0041573
1	Control	Left	245.6	9.1144	0.0041573
1	Control	Left	245.867	9.1155	0.0041573
1	Control	Left	246.134	9.1166	0.0041573
1	Control	Left	246.4	9.1178	0.0041573
1	Control	Left	246.667	9.1189	0.0041573
1	Control	Left	246.934	9.12	0.0041573
1	Control	Left	247.2	9.1211	0.0041948
1	Control	Left	247.467	9.1222	0.0041573
1	Control	Left	247.734	9.1233	0.0041573
1	Control	Left	248	9.1244	0.0041573
1	Control	Left	248.267	9.1255	0.0041573
1	Control	Left	248.534	9.1266	0.0041573
1	Control	Left	248.8	9.1278	0.0041573
1	Control	Left	249.067	9.1289	0.0041573
1	Control	Left	249.334	9.13	0.0041573
1	Control	Left	249.6	9.1311	0.0041573
1	Control	Left	249.867	9.1322	0.0041948
1	Control	Left	250.134	9.1333	0.0041573
1	Control	Left	250.4	9.1344	0.0041573
1	Control	Left	250.667	9.1355	0.0041573
1	Control	Left	250.934	9.1366	0.0041573
1	Control	Left	251.2	9.1378	0.0041573
1	Control	Left	251.467	9.1389	0.0041573
1	Control	Left	251.734	9.14	0.0041573
1	Control	Left	252	9.1411	0.0041573
1	Control	Left	252.267	9.1422	0.0041573
1	Control	Left	252.534	9.1433	0.0041573
1	Control	Left	252.8	9.1444	0.0041948
1	Control	Left	253.067	9.1455	0.0041573
1	Control	Left	253.334	9.1466	0.0041573
1	Control	Left	253.6	9.1478	0.0041573
1	Control	Left	253.867	9.1489	0.0041573
1	Control	Left	254.134	9.15	0.0041573
1	Control	Left	254.4	9.1511	0.0041573
1	Control	Left	254.667	9.1522	0.0041573
1	Control	Left	254.934	9.1533	0.0041573
1	Control	Left	255.2	9.1544	0.0041573
1	Control	Left	255.467	9.1555	0.0041948
1	Control	Left	255.734	9.1567	0.0041573
1	Control	Left	256	9.1578	0.0041573
1	Control	Left	256.267	9.1589	0.0041573
1	Control	Left	256.534	9.16	0.0041573
1	Control	Left	256.8	9.1611	0.0041573
1	Control	Left	257.067	9.1622	0.0041573
1	Control	Left	257.334	9.1633	0.0041573
1	Control	Left	257.6	9.1644	0.0041573
1	Control	Left	257.867	9.1655	0.0041573
1	Control	Left	258.134	9.1666	0.0041573
1	Control	Left	258.4	9.1677	0.0041948
1	Control	Left	258.667	9.1689	0.0041573
1	Control	Left	258.934	9.17	0.0041573
1	Control	Left	259.2	9.1711	0.0041573
1	Control	Left	259.467	9.1722	0.0041573
1	Control	Left	259.734	9.1733	0.0041573
1	Control	Left	260	9.1744	0.0041573
1	Control	Left	260.267	9.1755	0.0041573
1	Control	Left	260.534	9.1766	0.0041573
1	Control	Left	260.8	9.1777	0.0041573
1	Control	Left	261.067	9.1789	0.0041573
1	Control	Left	261.334	9.18	0.0041948
1	Control	Left	261.6	9.1811	0.0041573
1	Control	Left	261.867	9.1822	0.0041573
1	Control	Left	262.134	9.1833	0.0041573
1	Control	Left	262.4	9.1844	0.0041573
1	Control	Left	262.667	9.1855	0.0041573
1	Control	Left	262.934	9.1866	0.0041573
1	Control	Left	263.2	9.1877	0.0041573
1	Control	Left	263.467	9.1889	0.0041573
1	Control	Left	263.734	9.19	0.0041573
1	Control	Left	264	9.1911	0.0041948
1	Control	Left	264.267	9.1922	0.0041573
1	Control	Left	264.534	9.1933	0.0041573
1	Control	Left	264.8	9.1944	0.0041573
1	Control	Left	265.067	9.1955	0.0041573
1	Control	Left	265.334	9.1966	0.0041573
1	Control	Left	265.6	9.1977	0.0041573
1	Control	Left	265.867	9.1989	0.0041573
1	Control	Left	266.134	9.2	0.0041573
1	Control	Left	266.4	9.2011	0.0041573
1	Control	Left	266.667	9.2022	0.0041573
1	Control	Left	266.934	9.2033	0.0041948
1	Control	Left	267.2	9.2044	0.0041573
1	Control	Left	267.467	9.2055	0.0041573
1	Control	Left	267.734	9.2066	0.0041573
1	Control	Left	268	9.2078	0.0041573
1	Control	Left	268.267	9.2089	0.0041573
1	Control	Left	268.534	9.21	0.0041573
1	Control	Left	268.8	9.2111	0.0041573
1	Control	Left	269.067	9.2122	0.0041573
1	Control	Left	269.334	9.2133	0.0041573
1	Control	Left	269.6	9.2144	0.0041948
1	Control	Left	269.867	9.2155	0.0041573
1	Control	Left	270.134	9.2166	0.0041573
1	Control	Left	270.4	9.2178	0.0041573
1	Control	Left	270.667	9.2189	0.0041573
1	Control	Left	270.934	9.22	0.0041573
1	Control	Left	271.2	9.2211	0.0041573
1	Control	Left	271.467	9.2222	0.0041573
1	Control	Left	271.734	9.2233	0.0041573
1	Control	Left	272	9.2244	0.0041573
1	Control	Left	272.267	9.2255	0.0041573
1	Control	Left	272.534	9.2266	0.0041948
1	Control	Left	272.8	9.2278	0.0041573
1	Control	Left	273.067	9.2289	0.0041573
1	Control	Left	273.334	9.23	0.0041573
1	Control	Left	273.6	9.2311	0.0041573
1	Control	Left	273.867	9.2322	0.0041573
1	Control	Left	274.134	9.2333	0.0041573
1	Control	Left	274.4	9.2344	0.0041573
1	Control	Left	274.667	9.2355	0.0041573
1	Control	Left	274.934	9.2366	0.0041573
1	Control	Left	275.2	9.2377	0.0041948
1	Control	Left	275.467	9.2389	0.0041573
1	Control	Left	275.734	9.24	0.0041573
1	Control	Left	276	9.2411	0.0041573
1	Control	Left	276.267	9.2422	0.0041573
1	Control	Left	276.534	9.2433	0.0041573
1	Control	Left	276.8	9.2444	0.0041573
1	Control	Left	277.067	9.2455	0.0041573
1	Control	Left	277.334	9.2466	0.0041573
1	Control	Left	277.6	9.2477	0.0041573
1	Control	Left	277.867	9.2488	0.0041573
1	Control	Left	278.134	9.25	0.0041948
1	Control	Left	278.4	9.2511	0.0041573
1	Control	Left	278.667	9.2522	0.0041573
1	Control	Left	278.934	9.2533	0.0041573
1	Control	Left	279.2	9.2544	0.0041573
1	Control	Left	279.467	9.2555	0.0041573
1	Control	Left	279.734	9.2566	0.0041573
1	Control	Left	280	9.2577	0.0041573
1	Control	Left	280.267	9.2589	0.0041573
1	Control	Left	280.534	9.26	0.0041573
1	Control	Left	280.8	9.2611	0.0041948
1	Control	Left	281.067	9.2622	0.0041573
1	Control	Left	281.334	9.2633	0.0041573
1	Control	Left	281.6	9.2644	0.0041573
1	Control	Left	281.867	9.2655	0.0041573
1	Control	Left	282.134	9.2666	0.0041573
1	Control	Left	282.4	9.2677	0.0041573
1	Control	Left	282.667	9.2689	0.0041573
1	Control	Left	282.934	9.27	0.0041573
1	Control	Left	283.2	9.2711	0.0041573
1	Control	Left	283.467	9.2722	0.0041573
1	Control	Left	283.734	9.2733	0.0041948
1	Control	Left	284	9.2744	0.0041573
1	Control	Left	284.267	9.2755	0.0041573
1	Control	Left	284.534	9.2766	0.0041573
1	Control	Left	284.8	9.2777	0.0041573
1	Control	Left	285.067	9.2789	0.0041573
1	Control	Left	285.334	9.28	0.0041573
1	Control	Left	285.6	9.2811	0.0041573
1	Control	Left	285.867	9.2822	0.0041573
1	Control	Left	286.134	9.2833	0.0041573
1	Control	Left	286.4	9.2844	0.0041948
1	Control	Left	286.667	9.2855	0.0041573
1	Control	Left	286.934	9.2866	0.0041573
1	Control	Left	287.2	9.2877	0.0041573
1	Control	Left	287.467	9.2889	0.0041573
1	Control	Left	287.734	9.29	0.0041573
1	Control	Left	288	9.2911	0.0041573
1	Control	Left	288.267	9.2922	0.0041573
1	Control	Left	288.534	9.2933	0.0041573
1	Control	Left	288.8	9.2944	0.0041573
1	Control	Left	289.067	9.2955	0.0041573
1	Control	Left	289.334	9.2966	0.0041948
1	Control	Left	289.6	9.2977	0.0041573
1	Control	Left	289.867	9.2988	0.0041573
1	Control	Left	290.134	9.3	0.0041573
1	Control	Left	290.4	9.3011	0.0041573
1	Control	Left	290.667	9.3022	0.0041573
1	Control	Left	290.934	9.3033	0.0041573
1	Control	Left	291.2	9.3044	0.0041573
1	Control	Left	291.467	9.3055	0.0041573
1	Control	Left	291.734	9.3066	0.0041573
1	Control	Left	292	9.3077	0.0041948
1	Control	Left	292.267	9.3088	0.0041573
1	Control	Left	292.534	9.31	0.0041573
1	Control	Left	292.8	9.3111	0.0041573
1	Control	Left	293.067	9.3122	0.0041573
1	Control	Left	293.334	9.3133	0.0041573
1	Control	Left	293.6	9.3144	0.0041573
1	Control	Left	293.867	9.3155	0.0041573
1	Control	Left	294.134	9.3166	0.0041573
1	Control	Left	294.4	9.3177	0.0041573
1	Control	Left	294.667	9.3188	0.0041573
1	Control	Left	294.934	9.32	0.0041948
1	Control	Left	295.2	9.3211	0.0041573
1	Control	Left	295.467	9.3222	0.0041573
1	Control	Left	295.734	9.3233	0.0041573
1	Control	Left	296	9.3244	0.0041573
1	Control	Left	296.267	9.3255	0.0041573
1	Control	Left	296.534	9.3266	0.0041573
1	Control	Left	296.8	9.3277	0.0041573
1	Control	Left	297.067	9.3288	0.0041573
1	Control	Left	297.334	9.33	0.0041573
1	Control	Left	297.6	9.3311	0.0041948
1	Control	Left	297.867	9.3322	0.0041573
1	Control	Left	298.134	9.3333	0.0041573
1	Control	Left	298.4	9.3344	0.0041573
1	Control	Left	298.667	9.3355	0.0041573
1	Control	Left	298.934	9.3366	0.0041573
1	Control	Left	299.2	9.3377	0.0041573
1	Control	Left	299.467	9.3388	0.0041573
1	Control	Left	299.734	9.34	0.0041573
1	Control	Left	300	9.3411	0.0041573
1	Control	Left	300.267	9.3422	0.0041573
1	Control	Left	300.534	9.3433	0.0041948
1	Control	Left	300.8	9.3444	0.0041573
1	Control	Left	301.067	9.3455	0.0041573
1	Control	Left	301.334	9.3466	0.0041573
1	Control	Left	301.6	9.3477	0.0041573
1	Control	Left	301.867	9.3488	0.0041573
1	Control	Left	302.134	9.3499	0.0041573
1	Control	Left	302.4	9.3511	0.0041573
1	Control	Left	302.667	9.3522	0.0041573
1	Control	Left	302.934	9.3533	0.0041573
1	Control	Left	303.2	9.3544	0.0041948
1	Control	Left	303.467	9.3555	0.0041573
1	Control	Left	303.734	9.3566	0.0041573
1	Control	Left	304	9.3577	0.0041573
1	Control	Left	304.267	9.3588	0.0041573
1	Control	Left	304.534	9.3599	0.0041573
1	Control	Left	304.8	9.3611	0.0041573
1	Control	Left	305.067	9.3622	0.0041573
1	Control	Left	305.334	9.3633	0.0041573
1	Control	Left	305.6	9.3644	0.0041573
1	Control	Left	305.867	9.3655	0.0041573
1	Control	Left	306.134	9.3666	0.0041948
1	Control	Left	306.4	9.3677	0.0041573
1	Control	Left	306.667	9.3688	0.0041573
1	Control	Left	306.934	9.3699	0.0041573
1	Control	Left	307.2	9.3711	0.0041573
1	Control	Left	307.467	9.3722	0.0041573
1	Control	Left	307.734	9.3733	0.0041573
1	Control	Left	308	9.3744	0.0041573
1	Control	Left	308.267	9.3755	0.0041573
1	Control	Left	308.534	9.3766	0.0041573
1	Control	Left	308.8	9.3777	0.0041948
1	Control	Left	309.067	9.3788	0.0041573
1	Control	Left	309.334	9.3799	0.0041573
1	Control	Left	309.6	9.3811	0.0041573
1	Control	Left	309.867	9.3822	0.0041573
1	Control	Left	310.134	9.3833	0.0041573
1	Control	Left	310.4	9.3844	0.0041573
1	Control	Left	310.667	9.3855	0.0041573
1	Control	Left	310.934	9.3866	0.0041573
1	Control	Left	311.2	9.3877	0.0041573
1	Control	Left	311.467	9.3888	0.0041573
1	Control	Left	311.734	9.3899	0.0041948
1	Control	Left	312	9.3911	0.0041573
1	Control	Left	312.267	9.3922	0.0041573
1	Control	Left	312.534	9.3933	0.0041573
1	Control	Left	312.8	9.3944	0.0041573
1	Control	Left	313.067	9.3955	0.0041573
1	Control	Left	313.334	9.3966	0.0041573
1	Control	Left	313.6	9.3977	0.0041573
1	Control	Left	313.867	9.3988	0.0041573
1	Control	Left	314.134	9.3999	0.0041573
1	Control	Left	314.4	9.401	0.0041948
1	Control	Left	314.667	9.4022	0.0041573
1	Control	Left	314.934	9.4033	0.0041573
1	Control	Left	315.2	9.4044	0.0041573
1	Control	Left	315.467	9.4055	0.0041573
1	Control	Left	315.734	9.4066	0.0041573
1	Control	Left	316	9.4077	0.0041573
1	Control	Left	316.267	9.4088	0.0041573
1	Control	Left	316.534	9.4099	0.0041573
1	Control	Left	316.8	9.411	0.0041573
1	Control	Left	317.067	9.4122	0.0041573
1	Control	Left	317.334	9.4133	0.0041948
1	Control	Left	317.6	9.4144	0.0041573
1	Control	Left	317.867	9.4155	0.0041573
1	Control	Left	318.134	9.4166	0.0041573
1	Control	Left	318.4	9.4177	0.0041573
1	Control	Left	318.667	9.4188	0.0041573
1	Control	Left	318.934	9.4199	0.0041573
1	Control	Left	319.2	9.421	0.0041573
1	Control	Left	319.467	9.4222	0.0041573
1	Control	Left	319.734	9.4233	0.0041573
1	Control	Left	320	9.4244	0.0041948
1	Control	Left	320.267	9.4255	0.0041573
1	Control	Left	320.534	9.4266	0.0041573
1	Control	Left	320.8	9.4277	0.0041573
1	Control	Left	321.067	9.4288	0.0041573
1	Control	Left	321.334	9.4299	0.0041573
1	Control	Left	321.6	9.4311	0.0041573
1	Control	Left	321.867	9.4322	0.0041573
1	Control	Left	322.134	9.4333	0.0041573
1	Control	Left	322.4	9.4344	0.0041573
1	Control	Left	322.667	9.4355	0.0041573
1	Control	Left	322.934	9.4366	0.0041948
1	Control	Left	323.2	9.4377	0.0041573
1	Control	Left	323.467	9.4388	0.0041573
1	Control	Left	323.734	9.4399	0.0041573
1	Control	Left	324	9.4411	0.0041573
1	Control	Left	324.267	9.4422	0.0041573
1	Control	Left	324.534	9.4433	0.0041573
1	Control	Left	324.8	9.4444	0.0041573
1	Control	Left	325.067	9.4455	0.0041573
1	Control	Left	325.334	9.4466	0.0041573
1	Control	Left	325.6	9.4477	0.0041948
1	Control	Left	325.867	9.4488	0.0041573
1	Control	Left	326.134	9.4499	0.0041573
1	Control	Left	326.4	9.4511	0.0041573
1	Control	Left	326.667	9.4522	0.0041573
1	Control	Left	326.934	9.4533	0.0041573
1	Control	Left	327.2	9.4544	0.0041573
1	Control	Left	327.467	9.4555	0.0041573
1	Control	Left	327.734	9.4566	0.0041573
1	Control	Left	328	9.4577	0.0041573
1	Control	Left	328.267	9.4588	0.0041573
1	Control	Left	328.534	9.4599	0.0041948
1	Control	Left	328.8	9.4611	0.0041573
1	Control	Left	329.067	9.4622	0.0041573
1	Control	Left	329.334	9.4633	0.0041573
1	Control	Left	329.6	9.4644	0.0041573
1	Control	Left	329.867	9.4655	0.0041573
1	Control	Left	330.134	9.4666	0.0041573
1	Control	Left	330.4	9.4677	0.0041573
1	Control	Left	330.667	9.4688	0.0041573
1	Control	Left	330.934	9.4699	0.0041573
1	Control	Left	331.2	9.471	0.0041573
1	Control	Left	331.467	9.4721	0.0041948
1	Control	Left	331.734	9.4733	0.0041573
1	Control	Left	332	9.4744	0.0041573
1	Control	Left	332.267	9.4755	0.0041573
1	Control	Left	332.534	9.4766	0.0041573
1	Control	Left	332.8	9.4777	0.0041573
1	Control	Left	333.067	9.4788	0.0041573
1	Control	Left	333.334	9.4799	0.0041573
1	Control	Left	333.6	9.481	0.0041573
1	Control	Left	333.867	9.4822	0.0041573
1	Control	Left	334.134	9.4833	0.0041948
1	Control	Left	334.4	9.4844	0.0041573
1	Control	Left	334.667	9.4855	0.0041573
1	Control	Left	334.934	9.4866	0.0041573
1	Control	Left	335.2	9.4877	0.0041573
1	Control	Left	335.467	9.4888	0.0041573
1	Control	Left	335.734	9.4899	0.0041573
1	Control	Left	336	9.491	0.0041573
1	Control	Left	336.267	9.4922	0.0041573
1	Control	Left	336.534	9.4933	0.0041573
1	Control	Left	336.8	9.4944	0.0041573
1	Control	Left	337.067	9.4955	0.0041948
1	Control	Left	337.334	9.4966	0.0041573
1	Control	Left	337.6	9.4977	0.0041573
1	Control	Left	337.867	9.4988	0.0041573
1	Control	Left	338.134	9.4999	0.0041573
1	Control	Left	338.4	9.501	0.0041573
1	Control	Left	338.667	9.5022	0.0041573
1	Control	Left	338.934	9.5033	0.0041573
1	Control	Left	339.2	9.5044	0.0041573
1	Control	Left	339.467	9.5055	0.0041573
1	Control	Left	339.734	9.5066	0.0041948
1	Control	Left	340	9.5077	0.0041573
1	Control	Left	340.267	9.5088	0.0041573
1	Control	Left	340.534	9.5099	0.0041573
1	Control	Left	340.8	9.511	0.0041573
1	Control	Left	341.067	9.5122	0.0041573
1	Control	Left	341.334	9.5133	0.0041573
1	Control	Left	341.6	9.5144	0.0041573
1	Control	Left	341.867	9.5155	0.0041573
1	Control	Left	342.134	9.5166	0.0041573
1	Control	Left	342.4	9.5177	0.0041573
1	Control	Left	342.667	9.5188	0.0041948
1	Control	Left	342.934	9.5199	0.0041573
1	Control	Left	343.2	9.521	0.0041573
1	Control	Left	343.467	9.5221	0.0041573
1	Control	Left	343.734	9.5233	0.0041573
1	Control	Left	344	9.5244	0.0041573
1	Control	Left	344.267	9.5255	0.0041573
1	Control	Left	344.534	9.5266	0.0041573
1	Control	Left	344.8	9.5277	0.0041573
1	Control	Left	345.067	9.5288	0.0041573
1	Control	Left	345.334	9.5299	0.0041948
1	Control	Left	345.6	9.531	0.0041573
1	Control	Left	345.867	9.5321	0.0041573
1	Control	Left	346.134	9.5333	0.0041573
1	Control	Left	346.4	9.5344	0.0041573
1	Control	Left	346.667	9.5355	0.0041573
1	Control	Left	346.934	9.5366	0.0041573
1	Control	Left	347.2	9.5377	0.0041573
1	Control	Left	347.467	9.5388	0.0041573
1	Control	Left	347.734	9.5399	0.0041573
1	Control	Left	348	9.541	0.0041573
1	Control	Left	348.267	9.5421	0.0041948
1	Control	Left	348.534	9.5433	0.0041573
1	Control	Left	348.8	9.5444	0.0041573
1	Control	Left	349.067	9.5455	0.0041573
1	Control	Left	349.334	9.5466	0.0041573
1	Control	Left	349.6	9.5477	0.0041573
1	Control	Left	349.867	9.5488	0.0041573
1	Control	Left	350.134	9.5499	0.0041573
1	Control	Left	350.4	9.551	0.0041573
1	Control	Left	350.667	9.5521	0.0041573
1	Control	Left	350.934	9.5533	0.0041948
1	Control	Left	351.2	9.5544	0.0041573
1	Control	Left	351.467	9.5555	0.0041573
1	Control	Left	351.734	9.5566	0.0041573
1	Control	Left	352	9.5577	0.0041573
1	Control	Left	352.267	9.5588	0.0041573
1	Control	Left	352.534	9.5599	0.0041573
1	Control	Left	352.8	9.561	0.0041573
1	Control	Left	353.067	9.5621	0.0041573
1	Control	Left	353.334	9.5633	0.0041573
1	Control	Left	353.6	9.5644	0.0041573
1	Control	Left	353.867	9.5655	0.0041948
1	Control	Left	354.134	9.5666	0.0041573
1	Control	Left	354.4	9.5677	0.0041573
1	Control	Left	354.667	9.5688	0.0041573
1	Control	Left	354.934	9.5699	0.0041573
1	Control	Left	355.2	9.571	0.0041573
1	Control	Left	355.467	9.5721	0.0041573
1	Control	Left	355.734	9.5732	0.0041573
1	Control	Left	356	9.5744	0.0041573
1	Control	Left	356.267	9.5755	0.0041573
1	Control	Left	356.534	9.5766	0.0041948
1	Control	Left	356.8	9.5777	0.0041573
1	Control	Left	357.067	9.5788	0.0041573
1	Control	Left	357.334	9.5799	0.0041573
1	Control	Left	357.6	9.581	0.0041573
1	Control	Left	357.867	9.5821	0.0041573
1	Control	Left	358.134	9.5832	0.0041573
1	Control	Left	358.4	9.5844	0.0041573
1	Control	Left	358.667	9.5855	0.0041573
1	Control	Left	358.934	9.5866	0.0041573
1	Control	Left	359.2	9.5877	0.0041573
1	Control	Left	359.467	9.5888	0.0041948
1	Control	Left	359.734	9.5899	0.0041573
1	Control	Left	360	9.591	0.0041573
1	Control	Left	360.267	9.5921	0.0041573
1	Control	Left	360.534	9.5932	0.0041573
1	Control	Left	360.8	9.5944	0.0041573
1	Control	Left	361.067	9.5955	0.0041573
1	Control	Left	361.334	9.5966	0.0041573
1	Control	Left	361.6	9.5977	0.0041573
1	Control	Left	361.867	9.5988	0.0041573
1	Control	Left	362.134	9.5999	0.0041948
1	Control	Left	362.4	9.601	0.0041573
1	Control	Left	362.667	9.6021	0.0041573
1	Control	Left	362.934	9.6032	0.0041573
1	Control	Left	363.2	9.6044	0.0041573
1	Control	Left	363.467	9.6055	0.0041573
1	Control	Left	363.734	9.6066	0.0041573
1	Control	Left	364	9.6077	0.0041573
1	Control	Left	364.267	9.6088	0.0041573
1	Control	Left	364.534	9.6099	0.0041573
1	Control	Left	364.8	9.611	0.0041573
1	Control	Left	365.067	9.6121	0.0041948
1	Control	Left	365.334	9.6133	0.0041573
1	Control	Left	365.6	9.6144	0.0041573
1	Control	Left	365.867	9.6155	0.0041573
1	Control	Left	366.134	9.6166	0.0041573
1	Control	Left	366.4	9.6177	0.0041573
1	Control	Left	366.667	9.6188	0.0041573
1	Control	Left	366.934	9.6199	0.0041573
1	Control	Left	367.2	9.621	0.0041573
1	Control	Left	367.467	9.6221	0.0041573
1	Control	Left	367.734	9.6232	0.0041948
1	Control	Left	368	9.6244	0.0041573
1	Control	Left	368.267	9.6255	0.0041573
1	Control	Left	368.534	9.6266	0.0041573
1	Control	Left	368.8	9.6277	0.0041573
1	Control	Left	369.067	9.6288	0.0041573
1	Control	Left	369.334	9.6299	0.0041573
1	Control	Left	369.6	9.631	0.0041573
1	Control	Left	369.867	9.6321	0.0041573
1	Control	Left	370.134	9.6332	0.0041573
1	Control	Left	370.4	9.6343	0.0041573
1	Control	Left	370.667	9.6355	0.0041948
1	Control	Left	370.934	9.6366	0.0041573
1	Control	Left	371.2	9.6377	0.0041573
1	Control	Left	371.467	9.6388	0.0041573
1	Control	Left	371.734	9.6399	0.0041573
1	Control	Left	372	9.641	0.0041573
1	Control	Left	372.267	9.6421	0.0041573
1	Control	Left	372.534	9.6432	0.0041573
1	Control	Left	372.8	9.6443	0.0041573
1	Control	Left	373.067	9.6455	0.0041573
1	Control	Left	373.334	9.6466	0.0041948
1	Control	Left	373.6	9.6477	0.0041573
1	Control	Left	373.867	9.6488	0.0041573
1	Control	Left	374.134	9.6499	0.0041573
1	Control	Left	374.4	9.651	0.0041573
1	Control	Left	374.667	9.6521	0.0041573
1	Control	Left	374.934	9.6532	0.0041573
1	Control	Left	375.2	9.6544	0.0041573
1	Control	Left	375.467	9.6555	0.0041573
1	Control	Left	375.734	9.6566	0.0041573
1	Control	Left	376	9.6577	0.0041573
1	Control	Left	376.267	9.6588	0.0041948
1	Control	Left	376.534	9.6599	0.0041573
1	Control	Left	376.8	9.661	0.0041573
1	Control	Left	377.067	9.6621	0.0041573
1	Control	Left	377.334	9.6632	0.0041573
1	Control	Left	377.6	9.6644	0.0041573
1	Control	Left	377.867	9.6655	0.0041573
1	Control	Left	378.134	9.6666	0.0041573
1	Control	Left	378.4	9.6677	0.0041573
1	Control	Left	378.667	9.6688	0.0041573
1	Control	Left	378.934	9.6699	0.0041948
1	Control	Left	379.2	9.671	0.0041573
1	Control	Left	379.467	9.6721	0.0041573
1	Control	Left	379.734	9.6732	0.0041573
1	Control	Left	380	9.6744	0.0041573
1	Control	Left	380.267	9.6755	0.0041573
1	Control	Left	380.534	9.6766	0.0041573
1	Control	Left	380.8	9.6777	0.0041573
1	Control	Left	381.067	9.6788	0.0041573
1	Control	Left	381.334	9.6799	0.0041573
1	Control	Left	381.6	9.681	0.0041573
1	Control	Left	381.867	9.6821	0.0041948
1	Control	Left	382.134	9.6832	0.0041573
1	Control	Left	382.4	9.6844	0.0041573
1	Control	Left	382.667	9.6855	0.0041573
1	Control	Left	382.934	9.6866	0.0041573
1	Control	Left	383.2	9.6877	0.0041573
1	Control	Left	383.467	9.6888	0.0041573
1	Control	Left	383.734	9.6899	0.0041573
1	Control	Left	384	9.691	0.0041573
1	Control	Left	384.267	9.6921	0.0041573
1	Control	Left	384.534	9.6932	0.0041948
1	Control	Left	384.8	9.6944	0.0041573
1	Control	Left	385.067	9.6955	0.0041573
1	Control	Left	385.334	9.6966	0.0041573
1	Control	Left	385.6	9.6977	0.0041573
1	Control	Left	385.867	9.6988	0.0041573
1	Control	Left	386.134	9.6999	0.0041573
1	Control	Left	386.4	9.701	0.0041573
1	Control	Left	386.667	9.7021	0.0041573
1	Control	Left	386.934	9.7032	0.0041573
1	Control	Left	387.2	9.7043	0.0041573
1	Control	Left	387.467	9.7055	0.0041948
1	Control	Left	387.734	9.7066	0.0041573
1	Control	Left	388	9.7077	0.0041573
1	Control	Left	388.267	9.7088	0.0041573
1	Control	Left	388.534	9.7099	0.0041573
1	Control	Left	388.8	9.711	0.0041573
1	Control	Left	389.067	9.7121	0.0041573
1	Control	Left	389.334	9.7132	0.0041573
1	Control	Left	389.6	9.7143	0.0041573
1	Control	Left	389.867	9.7155	0.0041573
1	Control	Left	390.134	9.7166	0.0041948
1	Control	Left	390.4	9.7177	0.0041573
1	Control	Left	390.667	9.7188	0.0041573
1	Control	Left	390.934	9.7199	0.0041573
1	Control	Left	391.2	9.721	0.0041573
1	Control	Left	391.467	9.7221	0.0041573
1	Control	Left	391.734	9.7232	0.0041573
1	Control	Left	392	9.7243	0.0041573
1	Control	Left	392.267	9.7255	0.0041573
1	Control	Left	392.534	9.7266	0.0041573
1	Control	Left	392.8	9.7277	0.0041573
1	Control	Left	393.067	9.7288	0.0041948
1	Control	Left	393.334	9.7299	0.0041573
1	Control	Left	393.6	9.731	0.0041573
1	Control	Left	393.867	9.7321	0.0041573
1	Control	Left	394.134	9.7332	0.0041573
1	Control	Left	394.4	9.7343	0.0041573
1	Control	Left	394.667	9.7355	0.0041573
1	Control	Left	394.934	9.7366	0.0041573
1	Control	Left	395.2	9.7377	0.0041573
1	Control	Left	395.467	9.7388	0.0041573
1	Control	Left	395.734	9.7399	0.0041573
1	Control	Left	396	9.741	0.0041948
1	Control	Left	396.267	9.7421	0.0041573
1	Control	Left	396.534	9.7432	0.0041573
1	Control	Left	396.8	9.7443	0.0041573
1	Control	Left	397.067	9.7454	0.0041573
1	Control	Left	397.334	9.7466	0.0041573
1	Control	Left	397.6	9.7477	0.0041573
1	Control	Left	397.867	9.7488	0.0041573
1	Control	Left	398.134	9.7499	0.0041573
1	Control	Left	398.4	9.751	0.0041573
1	Control	Left	398.667	9.7521	0.0041948
1	Control	Left	398.934	9.7532	0.0041573
1	Control	Left	399.2	9.7543	0.0041573
1	Control	Left	399.467	9.7554	0.0041573
1	Control	Left	399.734	9.7566	0.0041573
1	Control	Left	400	9.7577	0.0041573
1	Control	Left	400.267	9.7588	0.0041573
1	Control	Left	400.534	9.7599	0.0041573
1	Control	Left	400.801	9.761	0.0041573
1	Control	Left	401.067	9.7621	0.0041573
1	Control	Left	401.334	9.7632	0.0041573
1	Control	Left	401.601	9.7643	0.0041948
1	Control	Left	401.867	9.7654	0.0041573
1	Control	Left	402.134	9.7666	0.0041573
1	Control	Left	402.401	9.7677	0.0041573
1	Control	Left	402.667	9.7688	0.0041573
1	Control	Left	402.934	9.7699	0.0041573
1	Control	Left	403.201	9.771	0.0041573
1	Control	Left	403.467	9.7721	0.0041573
1	Control	Left	403.734	9.7732	0.0041573
1	Control	Left	404.001	9.7743	0.0041573
1	Control	Left	404.267	9.7754	0.0041948
1	Control	Left	404.534	9.7766	0.0041573
1	Control	Left	404.801	9.7777	0.0041573
1	Control	Left	405.067	9.7788	0.0041573
1	Control	Left	405.334	9.7799	0.0041573
1	Control	Left	405.601	9.781	0.0041573
1	Control	Left	405.867	9.7821	0.0041573
1	Control	Left	406.134	9.7832	0.0041573
1	Control	Left	406.401	9.7843	0.0041573
1	Control	Left	406.667	9.7854	0.0041573
1	Control	Left	406.934	9.7866	0.0041573
1	Control	Left	407.201	9.7877	0.0041948
1	Control	Left	407.467	9.7888	0.0041573
1	Control	Left	407.734	9.7899	0.0041573
1	Control	Left	408.001	9.791	0.0041573
1	Control	Left	408.267	9.7921	0.0041573
1	Control	Left	408.534	9.7932	0.0041573
1	Control	Left	408.801	9.7943	0.0041573
1	Control	Left	409.067	9.7954	0.0041573
1	Control	Left	409.334	9.7965	0.0041573
1	Control	Left	409.601	9.7977	0.0041573
1	Control	Left	409.867	9.7988	0.0041948
1	Control	Left	410.134	9.7999	0.0041573
1	Control	Left	410.401	9.801	0.0041573
1	Control	Left	410.667	9.8021	0.0041573
1	Control	Left	410.934	9.8032	0.0041573
1	Control	Left	411.201	9.8043	0.0041573
1	Control	Left	411.467	9.8054	0.0041573
1	Control	Left	411.734	9.8065	0.0041573
1	Control	Left	412.001	9.8077	0.0041573
1	Control	Left	412.267	9.8088	0.0041573
1	Control	Left	412.534	9.8099	0.0041573
1	Control	Left	412.801	9.811	0.0041948
1	Control	Left	413.067	9.8121	0.0041573
1	Control	Left	413.334	9.8132	0.0041573
1	Control	Left	413.601	9.8143	0.0041573
1	Control	Left	413.867	9.8154	0.0041573
1	Control	Left	414.134	9.8165	0.0041573
1	Control	Left	414.401	9.8177	0.0041573
1	Control	Left	414.667	9.8188	0.0041573
1	Control	Left	414.934	9.8199	0.0041573
1	Control	Left	415.201	9.821	0.0041573
1	Control	Left	415.467	9.8221	0.0041948
1	Control	Left	415.734	9.8232	0.0041573
1	Control	Left	416.001	9.8243	0.0041573
1	Control	Left	416.267	9.8254	0.0041573
1	Control	Left	416.534	9.8265	0.0041573
1	Control	Left	416.801	9.8277	0.0041573
1	Control	Left	417.067	9.8288	0.0041573
1	Control	Left	417.334	9.8299	0.0041573
1	Control	Left	417.601	9.831	0.0041573
1	Control	Left	417.867	9.8321	0.0041573
1	Control	Left	418.134	9.8332	0.0041573
1	Control	Left	418.401	9.8343	0.0041948
1	Control	Left	418.667	9.8354	0.0041573
1	Control	Left	418.934	9.8366	0.0041573
1	Control	Left	419.201	9.8377	0.0041573
1	Control	Left	419.467	9.8388	0.0041573
1	Control	Left	419.734	9.8399	0.0041573
1	Control	Left	420.001	9.841	0.0041573
1	Control	Left	420.267	9.8421	0.0041573
1	Control	Left	420.534	9.8432	0.0041573
1	Control	Left	420.801	9.8443	0.0041573
1	Control	Left	421.067	9.8454	0.0041948
1	Control	Left	421.334	9.8466	0.0041573
1	Control	Left	421.601	9.8477	0.0041573
1	Control	Left	421.867	9.8488	0.0041573
1	Control	Left	422.134	9.8499	0.0041573
1	Control	Left	422.401	9.851	0.0041573
1	Control	Left	422.667	9.8521	0.0041573
1	Control	Left	422.934	9.8532	0.0041573
1	Control	Left	423.201	9.8543	0.0041573
1	Control	Left	423.467	9.8554	0.0041573
1	Control	Left	423.734	9.8565	0.0041573
1	Control	Left	424.001	9.8576	0.0041948
1	Control	Left	424.267	9.8588	0.0041573
1	Control	Left	424.534	9.8599	0.0041573
1	Control	Left	424.801	9.861	0.0041573
1	Control	Left	425.067	9.8621	0.0041573
1	Control	Left	425.334	9.8632	0.0041573
1	Control	Left	425.601	9.8643	0.0041573
1	Control	Left	425.867	9.8654	0.0041573
1	Control	Left	426.134	9.8665	0.0041573
1	Control	Left	426.401	9.8676	0.0041573
1	Control	Left	426.667	9.8688	0.0041948
1	Control	Left	426.934	9.8699	0.0041573
1	Control	Left	427.201	9.871	0.0041573
1	Control	Left	427.467	9.8721	0.0041573
1	Control	Left	427.734	9.8732	0.0041573
1	Control	Left	428.001	9.8743	0.0041573
1	Control	Left	428.267	9.8754	0.0041573
1	Control	Left	428.534	9.8765	0.0041573
1	Control	Left	428.801	9.8776	0.0041573
1	Control	Left	429.067	9.8788	0.0041573
1	Control	Left	429.334	9.8799	0.0041573
1	Control	Left	429.601	9.881	0.0041948
1	Control	Left	429.867	9.8821	0.0041573
1	Control	Left	430.134	9.8832	0.0041573
1	Control	Left	430.401	9.8843	0.0041573
1	Control	Left	430.667	9.8854	0.0041573
1	Control	Left	430.934	9.8865	0.0041573
1	Control	Left	431.201	9.8877	0.0041573
1	Control	Left	431.467	9.8888	0.0041573
1	Control	Left	431.734	9.8899	0.0041573
1	Control	Left	432.001	9.891	0.0041573
1	Control	Left	432.267	9.8921	0.0041948
1	Control	Left	432.534	9.8932	0.0041573
1	Control	Left	432.801	9.8943	0.0041573
1	Control	Left	433.067	9.8954	0.0041573
1	Control	Left	433.334	9.8965	0.0041573
1	Control	Left	433.601	9.8977	0.0041573
1	Control	Left	433.867	9.8988	0.0041573
1	Control	Left	434.134	9.8999	0.0041573
1	Control	Left	434.401	9.901	0.0041573
1	Control	Left	434.667	9.9021	0.0041573
1	Control	Left	434.934	9.9032	0.0041573
1	Control	Left	435.201	9.9043	0.0041948
1	Control	Left	435.467	9.9054	0.0041573
1	Control	Left	435.734	9.9065	0.0041573
1	Control	Left	436.001	9.9077	0.0041573
1	Control	Left	436.267	9.9088	0.0041573
1	Control	Left	436.534	9.9099	0.0041573
1	Control	Left	436.801	9.911	0.0041573
1	Control	Left	437.067	9.9121	0.0041573
1	Control	Left	437.334	9.9132	0.0041573
1	Control	Left	437.601	9.9143	0.0041573
1	Control	Left	437.867	9.9154	0.0041948
1	Control	Left	438.134	9.9165	0.0041573
1	Control	Left	438.401	9.9177	0.0041573
1	Control	Left	438.667	9.9188	0.0041573
1	Control	Left	438.934	9.9199	0.0041573
1	Control	Left	439.201	9.921	0.0041573
1	Control	Left	439.467	9.9221	0.0041573
1	Control	Left	439.734	9.9232	0.0041573
1	Control	Left	440.001	9.9243	0.0041573
1	Control	Left	440.267	9.9254	0.0041573
1	Control	Left	440.534	9.9265	0.0041573
1	Control	Left	440.801	9.9276	0.0041948
1	Control	Left	441.067	9.9288	0.0041573
1	Control	Left	441.334	9.9299	0.0041573
1	Control	Left	441.601	9.931	0.0041573
1	Control	Left	441.867	9.9321	0.0041573
1	Control	Left	442.134	9.9332	0.0041573
1	Control	Left	442.401	9.9343	0.0041573
1	Control	Left	442.667	9.9354	0.0041573
1	Control	Left	442.934	9.9365	0.0041573
1	Control	Left	443.201	9.9376	0.0041573
1	Control	Left	443.467	9.9388	0.0041948
1	Control	Left	443.734	9.9399	0.0041573
1	Control	Left	444.001	9.941	0.0041573
1	Control	Left	444.267	9.9421	0.0041573
1	Control	Left	444.534	9.9432	0.0041573
1	Control	Left	444.801	9.9443	0.0041573
1	Control	Left	445.067	9.9454	0.0041573
1	Control	Left	445.334	9.9465	0.0041573
1	Control	Left	445.601	9.9476	0.0041573
1	Control	Left	445.867	9.9488	0.0041573
1	Control	Left	446.134	9.9499	0.0041573
1	Control	Left	446.401	9.951	0.0041948
1	Control	Left	446.667	9.9521	0.0041573
1	Control	Left	446.934	9.9532	0.0041573
1	Control	Left	447.201	9.9543	0.0041573
1	Control	Left	447.467	9.9554	0.0041573
1	Control	Left	447.734	9.9565	0.0041573
1	Control	Left	448.001	9.9576	0.0041573
1	Control	Left	448.267	9.9588	0.0041573
1	Control	Left	448.534	9.9599	0.0041573
1	Control	Left	448.801	9.961	0.0041573
1	Control	Left	449.067	9.9621	0.0041948
1	Control	Left	449.334	9.9632	0.0041573
1	Control	Left	449.601	9.9643	0.0041573
1	Control	Left	449.867	9.9654	0.0041573
1	Control	Left	450.134	9.9665	0.0041573
1	Control	Left	450.401	9.9676	0.0041573
1	Control	Left	450.667	9.9688	0.0041573
1	Control	Left	450.934	9.9699	0.0041573
1	Control	Left	451.201	9.971	0.0041573
1	Control	Left	451.467	9.9721	0.0041573
1	Control	Left	451.734	9.9732	0.0041573
1	Control	Left	452.001	9.9743	0.0041948
1	Control	Left	452.267	9.9754	0.0041573
1	Control	Left	452.534	9.9765	0.0041573
1	Control	Left	452.801	9.9776	0.0041573
1	Control	Left	453.067	9.9787	0.0041573
1	Control	Left	453.334	9.9799	0.0041573
1	Control	Left	453.601	9.981	0.0041573
1	Control	Left	453.867	9.9821	0.0041573
1	Control	Left	454.134	9.9832	0.0041573
1	Control	Left	454.401	9.9843	0.0041573
1	Control	Left	454.667	9.9854	0.0041948
1	Control	Left	454.934	9.9865	0.0041573
1	Control	Left	455.201	9.9876	0.0041573
1	Control	Left	455.467	9.9887	0.0041573
1	Control	Left	455.734	9.9899	0.0041573
1	Control	Left	456.001	9.991	0.0041573
1	Control	Left	456.267	9.9921	0.0041573
1	Control	Left	456.534	9.9932	0.0041573
1	Control	Left	456.801	9.9943	0.0041573
1	Control	Left	457.067	9.9954	0.0041573
1	Control	Left	457.334	9.9965	0.0041573
1	Control	Left	457.601	9.9976	0.0041948
1	Control	Left	457.867	9.9987	0.0041573
1	Control	Left	458.134	9.9999	0.0042697
1	Control	Left	458.401	10.001	0.0041199
1	Control	Left	458.667	10.0021	0.0041199
1	Control	Left	458.934	10.0032	0.0041199
1	Control	Left	459.201	10.0043	0.0041199
1	Control	Left	459.467	10.0054	0.0041199
1	Control	Left	459.734	10.0065	0.0041199
1	Control	Left	460.001	10.0076	0.0041199
1	Control	Left	460.267	10.0087	0.0044944
1	Control	Left	460.534	10.0099	0.0041199
1	Control	Left	460.801	10.011	0.0041199
1	Control	Left	461.067	10.0121	0.0041199
1	Control	Left	461.334	10.0132	0.0041199
1	Control	Left	461.601	10.0143	0.0041199
1	Control	Left	461.867	10.0154	0.0041199
1	Control	Left	462.134	10.0165	0.0041199
1	Control	Left	462.401	10.0176	0.0041199
1	Control	Left	462.667	10.0187	0.0044944
1	Control	Left	462.934	10.0199	0.0041199
1	Control	Left	463.201	10.021	0.0041199
1	Control	Left	463.467	10.0221	0.0041199
1	Control	Left	463.734	10.0232	0.0041199
1	Control	Left	464.001	10.0243	0.0041199
1	Control	Left	464.267	10.0254	0.0041199
1	Control	Left	464.534	10.0265	0.0041199
1	Control	Left	464.801	10.0276	0.0041199
1	Control	Left	465.067	10.0287	0.0044944
1	Control	Left	465.334	10.0299	0.0041199
1	Control	Left	465.601	10.031	0.0041199
1	Control	Left	465.867	10.0321	0.0041199
1	Control	Left	466.134	10.0332	0.0041199
1	Control	Left	466.401	10.0343	0.0041199
1	Control	Left	466.667	10.0354	0.0041199
1	Control	Left	466.934	10.0365	0.0041199
1	Control	Left	467.201	10.0376	0.0041199
1	Control	Left	467.467	10.0387	0.0044944
1	Control	Left	467.734	10.0399	0.0041199
1	Control	Left	468.001	10.041	0.0041199
1	Control	Left	468.267	10.0421	0.0041199
1	Control	Left	468.534	10.0432	0.0041199
1	Control	Left	468.801	10.0443	0.0041199
1	Control	Left	469.067	10.0454	0.0041199
1	Control	Left	469.334	10.0465	0.0041199
1	Control	Left	469.601	10.0476	0.0041199
1	Control	Left	469.867	10.0487	0.0041199
1	Control	Left	470.134	10.0498	0.0044944
1	Control	Left	470.401	10.051	0.0041199
1	Control	Left	470.667	10.0521	0.0041199
1	Control	Left	470.934	10.0532	0.0041199
1	Control	Left	471.201	10.0543	0.0041199
1	Control	Left	471.467	10.0554	0.0041199
1	Control	Left	471.734	10.0565	0.0041199
1	Control	Left	472.001	10.0576	0.0041199
1	Control	Left	472.267	10.0587	0.0041199
1	Control	Left	472.534	10.0598	0.0044944
1	Control	Left	472.801	10.061	0.0041199
1	Control	Left	473.067	10.0621	0.0041199
1	Control	Left	473.334	10.0632	0.0041199
1	Control	Left	473.601	10.0643	0.0041199
1	Control	Left	473.867	10.0654	0.0041199
1	Control	Left	474.134	10.0665	0.0041199
1	Control	Left	474.401	10.0676	0.0041199
1	Control	Left	474.667	10.0687	0.0041199
1	Control	Left	474.934	10.0698	0.0044944
1	Control	Left	475.201	10.071	0.0041199
1	Control	Left	475.467	10.0721	0.0041199
1	Control	Left	475.734	10.0732	0.0041199
1	Control	Left	476.001	10.0743	0.0041199
1	Control	Left	476.267	10.0754	0.0041199
1	Control	Left	476.534	10.0765	0.0041199
1	Control	Left	476.801	10.0776	0.0041199
1	Control	Left	477.067	10.0787	0.0041199
1	Control	Left	477.334	10.0798	0.0044944
1	Control	Left	477.601	10.081	0.0041199
1	Control	Left	477.867	10.0821	0.0041199
1	Control	Left	478.134	10.0832	0.0041199
1	Control	Left	478.401	10.0843	0.0041199
1	Control	Left	478.667	10.0854	0.0041199
1	Control	Left	478.934	10.0865	0.0041199
1	Control	Left	479.201	10.0876	0.0041199
1	Control	Left	479.467	10.0887	0.0041199
1	Control	Left	479.734	10.0898	0.0044944
1	Control	Left	480.001	10.091	0.0041199
1	Control	Left	480.267	10.0921	0.0041199
1	Control	Left	480.534	10.0932	0.0041199
1	Control	Left	480.801	10.0943	0.0041199
1	Control	Left	481.067	10.0954	0.0041199
1	Control	Left	481.334	10.0965	0.0041199
1	Control	Left	481.601	10.0976	0.0041199
1	Control	Left	481.867	10.0987	0.0041199
1	Control	Left	482.134	10.0998	0.0044944
1	Control	Left	482.401	10.101	0.0041199
1	Control	Left	482.667	10.1021	0.0041199
1	Control	Left	482.934	10.1032	0.0041199
1	Control	Left	483.201	10.1043	0.0041199
1	Control	Left	483.467	10.1054	0.0041199
1	Control	Left	483.734	10.1065	0.0041199
1	Control	Left	484.001	10.1076	0.0041199
1	Control	Left	484.267	10.1087	0.0041199
1	Control	Left	484.534	10.1098	0.0044944
1	Control	Left	484.801	10.111	0.0041199
1	Control	Left	485.067	10.1121	0.0041199
1	Control	Left	485.334	10.1132	0.0041199
1	Control	Left	485.601	10.1143	0.0041199
1	Control	Left	485.867	10.1154	0.0041199
1	Control	Left	486.134	10.1165	0.0041199
1	Control	Left	486.401	10.1176	0.0041199
1	Control	Left	486.667	10.1187	0.0041199
1	Control	Left	486.934	10.1198	0.0044944
1	Control	Left	487.201	10.121	0.0041199
1	Control	Left	487.467	10.1221	0.0041199
1	Control	Left	487.734	10.1232	0.0041199
1	Control	Left	488.001	10.1243	0.0041199
1	Control	Left	488.267	10.1254	0.0041199
1	Control	Left	488.534	10.1265	0.0041199
1	Control	Left	488.801	10.1276	0.0041199
1	Control	Left	489.067	10.1287	0.0041199
1	Control	Left	489.334	10.1298	0.0041199
1	Control	Left	489.601	10.1309	0.0044944
1	Control	Left	489.867	10.1321	0.0041199
1	Control	Left	490.134	10.1332	0.0041199
1	Control	Left	490.401	10.1343	0.0041199
1	Control	Left	490.667	10.1354	0.0041199
1	Control	Left	490.934	10.1365	0.0041199
1	Control	Left	491.201	10.1376	0.0041199
1	Control	Left	491.467	10.1387	0.0041199
1	Control	Left	491.734	10.1398	0.0041199
1	Control	Left	492.001	10.1409	0.0044944
1	Control	Left	492.267	10.1421	0.0041199
1	Control	Left	492.534	10.1432	0.0041199
1	Control	Left	492.801	10.1443	0.0041199
1	Control	Left	493.067	10.1454	0.0041199
1	Control	Left	493.334	10.1465	0.0041199
1	Control	Left	493.601	10.1476	0.0041199
1	Control	Left	493.867	10.1487	0.0041199
1	Control	Left	494.134	10.1498	0.0041199
1	Control	Left	494.401	10.1509	0.0044944
1	Control	Left	494.667	10.1521	0.0041199
1	Control	Left	494.934	10.1532	0.0041199
1	Control	Left	495.201	10.1543	0.0041199
1	Control	Left	495.467	10.1554	0.0041199
1	Control	Left	495.734	10.1565	0.0041199
1	Control	Left	496.001	10.1576	0.0041199
1	Control	Left	496.267	10.1587	0.0041199
1	Control	Left	496.534	10.1598	0.0041199
1	Control	Left	496.801	10.1609	0.0044944
1	Control	Left	497.067	10.1621	0.0041199
1	Control	Left	497.334	10.1632	0.0041199
1	Control	Left	497.601	10.1643	0.0041199
1	Control	Left	497.867	10.1654	0.0041199
1	Control	Left	498.134	10.1665	0.0041199
1	Control	Left	498.401	10.1676	0.0041199
1	Control	Left	498.667	10.1687	0.0041199
1	Control	Left	498.934	10.1698	0.0041199
1	Control	Left	499.201	10.1709	0.0044944
1	Control	Left	499.467	10.1721	0.0041199
1	Control	Left	499.734	10.1732	0.0041199
1	Control	Left	500.001	10.1743	0.0041199
1	Control	Left	500.267	10.1754	0.0041199
1	Control	Left	500.534	10.1765	0.0041199
1	Control	Left	500.801	10.1776	0.0041199
1	Control	Left	501.067	10.1787	0.0041199
1	Control	Left	501.334	10.1798	0.0041199
1	Control	Left	501.601	10.1809	0.0044944
1	Control	Left	501.867	10.1821	0.0041199
1	Control	Left	502.134	10.1832	0.0041199
1	Control	Left	502.401	10.1843	0.0041199
1	Control	Left	502.667	10.1854	0.0041199
1	Control	Left	502.934	10.1865	0.0041199
1	Control	Left	503.201	10.1876	0.0041199
1	Control	Left	503.467	10.1887	0.0041199
1	Control	Left	503.734	10.1898	0.0041199
1	Control	Left	504.001	10.1909	0.0044944
1	Control	Left	504.267	10.1921	0.0041199
1	Control	Left	504.534	10.1932	0.0041199
1	Control	Left	504.801	10.1943	0.0041199
1	Control	Left	505.067	10.1954	0.0041199
1	Control	Left	505.334	10.1965	0.0041199
1	Control	Left	505.601	10.1976	0.0041199
1	Control	Left	505.867	10.1987	0.0041199
1	Control	Left	506.134	10.1998	0.0041199
1	Control	Left	506.401	10.2009	0.0041199
1	Control	Left	506.667	10.202	0.0044944
1	Control	Left	506.934	10.2032	0.0041199
1	Control	Left	507.201	10.2043	0.0041199
1	Control	Left	507.467	10.2054	0.0041199
1	Control	Left	507.734	10.2065	0.0041199
1	Control	Left	508.001	10.2076	0.0041199
1	Control	Left	508.267	10.2087	0.0041199
1	Control	Left	508.534	10.2098	0.0041199
1	Control	Left	508.801	10.2109	0.0041199
1	Control	Left	509.067	10.212	0.0044944
1	Control	Left	509.334	10.2132	0.0041199
1	Control	Left	509.601	10.2143	0.0041199
1	Control	Left	509.867	10.2154	0.0041199
1	Control	Left	510.134	10.2165	0.0041199
1	Control	Left	510.401	10.2176	0.0041199
1	Control	Left	510.667	10.2187	0.0041199
1	Control	Left	510.934	10.2198	0.0041199
1	Control	Left	511.201	10.2209	0.0041199
1	Control	Left	511.467	10.222	0.0044944
1	Control	Left	511.734	10.2232	0.0041199
1	Control	Left	512.001	10.2243	0.0041199
1	Control	Left	512.267	10.2254	0.0041199
1	Control	Left	512.534	10.2265	0.0041199
1	Control	Left	512.801	10.2276	0.0041199
1	Control	Left	513.067	10.2287	0.0041199
1	Control	Left	513.334	10.2298	0.0041199
1	Control	Left	513.601	10.2309	0.0041199
1	Control	Left	513.867	10.232	0.0044944
1	Control	Left	514.134	10.2332	0.0041199
1	Control	Left	514.401	10.2343	0.0041199
1	Control	Left	514.667	10.2354	0.0041199
1	Control	Left	514.934	10.2365	0.0041199
1	Control	Left	515.201	10.2376	0.0041199
1	Control	Left	515.467	10.2387	0.0041199
1	Control	Left	515.734	10.2398	0.0041199
1	Control	Left	516.001	10.2409	0.0041199
1	Control	Left	516.267	10.242	0.0044944
1	Control	Left	516.534	10.2432	0.0041199
1	Control	Left	516.801	10.2443	0.0041199
1	Control	Left	517.067	10.2454	0.0041199
1	Control	Left	517.334	10.2465	0.0041199
1	Control	Left	517.601	10.2476	0.0041199
1	Control	Left	517.867	10.2487	0.0041199
1	Control	Left	518.134	10.2498	0.0041199
1	Control	Left	518.401	10.2509	0.0041199
1	Control	Left	518.667	10.252	0.0044944
1	Control	Left	518.934	10.2532	0.0041199
1	Control	Left	519.201	10.2543	0.0041199
1	Control	Left	519.467	10.2554	0.0041199
1	Control	Left	519.734	10.2565	0.0041199
1	Control	Left	520.001	10.2576	0.0041199
1	Control	Left	520.267	10.2587	0.0041199
1	Control	Left	520.534	10.2598	0.0041199
1	Control	Left	520.801	10.2609	0.0041199
1	Control	Left	521.067	10.262	0.0044944
1	Control	Left	521.334	10.2632	0.0041199
1	Control	Left	521.601	10.2643	0.0041199
1	Control	Left	521.867	10.2654	0.0041199
1	Control	Left	522.134	10.2665	0.0041199
1	Control	Left	522.401	10.2676	0.0041199
1	Control	Left	522.667	10.2687	0.0041199
1	Control	Left	522.934	10.2698	0.0041199
1	Control	Left	523.201	10.2709	0.0041199
1	Control	Left	523.467	10.272	0.0044944
1	Control	Left	523.734	10.2732	0.0041199
1	Control	Left	524.001	10.2743	0.0041199
1	Control	Left	524.267	10.2754	0.0041199
1	Control	Left	524.534	10.2765	0.0041199
1	Control	Left	524.801	10.2776	0.0041199
1	Control	Left	525.067	10.2787	0.0041199
1	Control	Left	525.334	10.2798	0.0041199
1	Control	Left	525.601	10.2809	0.0041199
1	Control	Left	525.867	10.282	0.0041199
1	Control	Left	526.134	10.2831	0.0044944
1	Control	Left	526.401	10.2843	0.0041199
1	Control	Left	526.667	10.2854	0.0041199
1	Control	Left	526.934	10.2865	0.0041199
1	Control	Left	527.201	10.2876	0.0041199
1	Control	Left	527.467	10.2887	0.0041199
1	Control	Left	527.734	10.2898	0.0041199
1	Control	Left	528.001	10.2909	0.0041199
1	Control	Left	528.267	10.292	0.0041199
1	Control	Left	528.534	10.2931	0.0044944
1	Control	Left	528.801	10.2943	0.0041199
1	Control	Left	529.067	10.2954	0.0041199
1	Control	Left	529.334	10.2965	0.0041199
1	Control	Left	529.601	10.2976	0.0041199
1	Control	Left	529.867	10.2987	0.0041199
1	Control	Left	530.134	10.2998	0.0041199
1	Control	Left	530.401	10.3009	0.0041199
1	Control	Left	530.667	10.302	0.0041199
1	Control	Left	530.934	10.3031	0.0044944
1	Control	Left	531.201	10.3043	0.0041199
1	Control	Left	531.467	10.3054	0.0041199
1	Control	Left	531.734	10.3065	0.0041199
1	Control	Left	532.001	10.3076	0.0041199
1	Control	Left	532.267	10.3087	0.0041199
1	Control	Left	532.534	10.3098	0.0041199
1	Control	Left	532.801	10.3109	0.0041199
1	Control	Left	533.067	10.312	0.0041199
1	Control	Left	533.334	10.3131	0.0044944
1	Control	Left	533.601	10.3143	0.0041199
1	Control	Left	533.867	10.3154	0.0041199
1	Control	Left	534.134	10.3165	0.0041199
1	Control	Left	534.401	10.3176	0.0041199
1	Control	Left	534.667	10.3187	0.0041199
1	Control	Left	534.934	10.3198	0.0041199
1	Control	Left	535.201	10.3209	0.0041199
[truncated: 128,456 more rows]

## Sheet: Amblyomma
Test	Drug	Position	Time	Height	Activity
1	Control	Left	4.267	1.6959	1.3507
1	Control	Left	4.533	2.0565	1.3508
1	Control	Left	4.8	2.4172	1.3507
1	Control	Left	5.067	2.7778	1.3508
1	Control	Left	5.333	3.1385	1.3507
1	Control	Left	5.6	3.4991	1.3508
1	Control	Left	5.867	3.8598	1.3507
1	Control	Left	6.133	4.2204	1.3508
1	Control	Left	6.4	4.5811	1.3507
1	Control	Left	6.667	4.9417	1.3508
1	Control	Left	6.933	5.3024	1.3507
1	Control	Left	7.2	5.6631	1.3508
1	Control	Left	7.467	6.0237	1.3507
1	Control	Left	7.733	6.3844	1.3878
1	Control	Left	8	6.7549	1.3877
1	Control	Left	8.267	7.1254	1.3877
1	Control	Left	8.533	7.4959	1.3877
1	Control	Left	8.8	7.8665	1.3877
1	Control	Left	9.067	8.237	1.3877
1	Control	Left	9.333	8.6075	1.3877
1	Control	Left	9.6	8.978	1.3877
1	Control	Left	9.867	9.3485	1.3877
1	Control	Left	10.133	9.719	1.3878
1	Control	Left	10.4	10.0896	1.3876
1	Control	Left	10.667	10.4601	1.3876
1	Control	Left	10.933	10.8306	1.3876
1	Control	Left	11.2	11.2011	1.388
1	Control	Left	11.467	11.5717	1.3876
1	Control	Left	11.733	11.9422	1.3876
1	Control	Left	12	12.3127	1.3876
1	Control	Left	12.267	12.6832	1.3876
1	Control	Left	12.533	13.0537	1.388
1	Control	Left	12.8	13.4243	1.3876
1	Control	Left	13.067	13.7948	1.3876
1	Control	Left	13.333	14.1653	0.68839
1	Control	Left	13.6	14.3491	0.68801
1	Control	Left	13.867	14.5328	0.68839
1	Control	Left	14.133	14.7166	0.68801
1	Control	Left	14.4	14.9003	0.68839
1	Control	Left	14.667	15.0841	0.68839
1	Control	Left	14.933	15.2679	0.68801
1	Control	Left	15.2	15.4516	0.68839
1	Control	Left	15.467	15.6354	0.68839
1	Control	Left	15.733	15.8192	0.68801
1	Control	Left	16	16.0029	0.68839
1	Control	Left	16.267	16.1867	0.68801
1	Control	Left	16.533	16.3704	0.68839
1	Control	Left	16.8	16.5542	0.68839
1	Control	Left	17.067	16.738	0.68801
1	Control	Left	17.333	16.9217	0.68839
1	Control	Left	17.6	17.1055	0.68801
1	Control	Left	17.867	17.2892	0.68839
1	Control	Left	18.133	17.473	0.68839
1	Control	Left	18.4	17.6568	0.00037453
1	Control	Left	18.667	17.6567	0
1	Control	Left	18.933	17.6567	0.00037453
1	Control	Left	19.2	17.6566	0
1	Control	Left	19.467	17.6566	0.00037453
1	Control	Left	19.733	17.6565	0
1	Control	Left	20	17.6565	0.00037453
1	Control	Left	20.267	17.6564	0
1	Control	Left	20.533	17.6564	0.00037453
1	Control	Left	20.8	17.6563	0
1	Control	Left	21.067	17.6563	0.00037453
1	Control	Left	21.333	17.6562	0
1	Control	Left	21.6	17.6562	0
1	Control	Left	21.867	17.6562	0.00037453
1	Control	Left	22.133	17.6561	0
1	Control	Left	22.4	17.6561	0.00037453
1	Control	Left	22.667	17.656	0
1	Control	Left	22.933	17.656	0.00037453
1	Control	Left	23.2	17.6559	0
1	Control	Left	23.467	17.6559	0.00037453
1	Control	Left	23.733	17.6558	0
1	Control	Left	24	17.6558	0.00037453
1	Control	Left	24.267	17.6557	0
1	Control	Left	24.533	17.6557	0.00037453
1	Control	Left	24.8	17.6556	0
1	Control	Left	25.067	17.6556	0
1	Control	Left	25.333	17.6556	0.00037453
1	Control	Left	25.6	17.6555	0
1	Control	Left	25.867	17.6555	0.00037453
1	Control	Left	26.133	17.6554	0
1	Control	Left	26.4	17.6554	0.00037453
1	Control	Left	26.667	17.6553	0
1	Control	Left	26.933	17.6553	0.00037453
1	Control	Left	27.2	17.6552	0
1	Control	Left	27.467	17.6552	0.00037453
1	Control	Left	27.733	17.6551	0
1	Control	Left	28	17.6551	0.00037453
1	Control	Left	28.267	17.655	0
1	Control	Left	28.533	17.655	0.00037453
1	Control	Left	28.8	17.6549	0
1	Control	Left	29.067	17.6549	0
1	Control	Left	29.333	17.6549	0.00037453
1	Control	Left	29.6	17.6548	0
1	Control	Left	29.867	17.6548	0.00037453
1	Control	Left	30.133	17.6547	0
1	Control	Left	30.4	17.6547	0.00037453
1	Control	Left	30.667	17.6546	0
1	Control	Left	30.933	17.6546	0.00037453
1	Control	Left	31.2	17.6545	0
1	Control	Left	31.467	17.6545	0.00037453
1	Control	Left	31.733	17.6544	0
1	Control	Left	32	17.6544	0.00037453
1	Control	Left	32.267	17.6543	0
1	Control	Left	32.533	17.6543	0
1	Control	Left	32.8	17.6543	0.00037453
1	Control	Left	33.067	17.6542	0
1	Control	Left	33.333	17.6542	0.00037453
1	Control	Left	33.6	17.6541	0
1	Control	Left	33.867	17.6541	0.00037453
1	Control	Left	34.133	17.654	0
1	Control	Left	34.4	17.654	0.00037453
1	Control	Left	34.667	17.6539	0
1	Control	Left	34.933	17.6539	0.00037453
1	Control	Left	35.2	17.6538	0
1	Control	Left	35.467	17.6538	0.00037453
1	Control	Left	35.733	17.6537	0
1	Control	Left	36	17.6537	0
1	Control	Left	36.267	17.6537	0.00037453
1	Control	Left	36.533	17.6536	0
1	Control	Left	36.8	17.6536	0.00037453
1	Control	Left	37.067	17.6535	0
1	Control	Left	37.333	17.6535	0.00037453
1	Control	Left	37.6	17.6534	0
1	Control	Left	37.867	17.6534	0.00037453
1	Control	Left	38.133	17.6533	0
1	Control	Left	38.4	17.6533	0.00037453
1	Control	Left	38.667	17.6532	0
1	Control	Left	38.933	17.6532	0.00037453
1	Control	Left	39.2	17.6531	0
1	Control	Left	39.467	17.6531	0
1	Control	Left	39.733	17.6531	0.00037453
1	Control	Left	40	17.653	0
1	Control	Left	40.267	17.653	0.00037453
1	Control	Left	40.533	17.6529	0
1	Control	Left	40.8	17.6529	0.00037453
1	Control	Left	41.067	17.6528	0
1	Control	Left	41.333	17.6528	0.00037453
1	Control	Left	41.6	17.6527	0
1	Control	Left	41.867	17.6527	0.00037453
1	Control	Left	42.133	17.6526	0
1	Control	Left	42.4	17.6526	0.00037453
1	Control	Left	42.667	17.6525	0
1	Control	Left	42.933	17.6525	0.00037453
1	Control	Left	43.2	17.6524	0
1	Control	Left	43.467	17.6524	0
1	Control	Left	43.733	17.6524	0.00037453
1	Control	Left	44	17.6523	0
1	Control	Left	44.267	17.6523	0.00037453
1	Control	Left	44.533	17.6522	0
1	Control	Left	44.8	17.6522	0.00037453
1	Control	Left	45.067	17.6521	0
1	Control	Left	45.333	17.6521	0.00037453
1	Control	Left	45.6	17.652	0
1	Control	Left	45.867	17.652	0.00037453
1	Control	Left	46.133	17.6519	0
1	Control	Left	46.4	17.6519	0.00037453
1	Control	Left	46.667	17.6518	0
1	Control	Left	46.933	17.6518	0
1	Control	Left	47.2	17.6518	0.00037453
1	Control	Left	47.467	17.6517	0
1	Control	Left	47.733	17.6517	0.00037453
1	Control	Left	48	17.6516	0
1	Control	Left	48.267	17.6516	0.00037453
1	Control	Left	48.533	17.6515	0
1	Control	Left	48.8	17.6515	0.00037453
1	Control	Left	49.067	17.6514	0
1	Control	Left	49.333	17.6514	0.00037453
1	Control	Left	49.6	17.6513	0
1	Control	Left	49.867	17.6513	0.00037453
1	Control	Left	50.133	17.6512	0
1	Control	Left	50.4	17.6512	0
1	Control	Left	50.667	17.6512	0.00037453
1	Control	Left	50.933	17.6511	0
1	Control	Left	51.2	17.6511	0.00037453
1	Control	Left	51.467	17.651	0
1	Control	Left	51.733	17.651	0.00037453
1	Control	Left	52	17.6509	0
1	Control	Left	52.267	17.6509	0.00037453
1	Control	Left	52.533	17.6508	0
1	Control	Left	52.8	17.6508	0.00037453
1	Control	Left	53.067	17.6507	0
1	Control	Left	53.333	17.6507	0.00037453
1	Control	Left	53.6	17.6506	0
1	Control	Left	53.867	17.6506	0.00037453
1	Control	Left	54.133	17.6505	0
1	Control	Left	54.4	17.6505	0
1	Control	Left	54.667	17.6505	0.00037453
1	Control	Left	54.933	17.6504	0
1	Control	Left	55.2	17.6504	0.00037453
1	Control	Left	55.467	17.6503	0
1	Control	Left	55.733	17.6503	0.00037453
1	Control	Left	56	17.6502	0
1	Control	Left	56.267	17.6502	0.00037453
1	Control	Left	56.533	17.6501	0
1	Control	Left	56.8	17.6501	0.00037453
1	Control	Left	57.067	17.65	0
1	Control	Left	57.333	17.65	0.00037453
1	Control	Left	57.6	17.6499	0
1	Control	Left	57.867	17.6499	0
1	Control	Left	58.133	17.6499	0.00037453
1	Control	Left	58.4	17.6498	0
1	Control	Left	58.667	17.6498	0.00037453
1	Control	Left	58.933	17.6497	0
1	Control	Left	59.2	17.6497	0.00037453
1	Control	Left	59.467	17.6496	0
1	Control	Left	59.733	17.6496	0.00037453
1	Control	Left	60	17.6495	0
1	Control	Left	60.267	17.6495	0.00037453
1	Control	Left	60.533	17.6494	0
1	Control	Left	60.8	17.6494	0.00037453
1	Control	Left	61.067	17.6493	0
1	Control	Left	61.333	17.6493	0
1	Control	Left	61.6	17.6493	0.00037453
1	Control	Left	61.867	17.6492	0
1	Control	Left	62.133	17.6492	0.00037453
1	Control	Left	62.4	17.6491	0
1	Control	Left	62.667	17.6491	0.00037453
1	Control	Left	62.933	17.649	0
1	Control	Left	63.2	17.649	0.00037453
1	Control	Left	63.467	17.6489	0
1	Control	Left	63.733	17.6489	0.00037453
1	Control	Left	64	17.6488	0
1	Control	Left	64.267	17.6488	0.00037453
1	Control	Left	64.533	17.6487	0
1	Control	Left	64.8	17.6487	0.00037453
1	Control	Left	65.067	17.6486	0
1	Control	Left	65.333	17.6486	0
1	Control	Left	65.6	17.6486	0.00037453
1	Control	Left	65.867	17.6485	0
1	Control	Left	66.133	17.6485	0.00037453
1	Control	Left	66.4	17.6484	0
1	Control	Left	66.667	17.6484	0.00037453
1	Control	Left	66.933	17.6483	0
1	Control	Left	67.2	17.6483	0.00037453
1	Control	Left	67.467	17.6482	0
1	Control	Left	67.733	17.6482	0.00037453
1	Control	Left	68	17.6481	0
1	Control	Left	68.267	17.6481	0.00037453
1	Control	Left	68.533	17.648	0
1	Control	Left	68.8	17.648	0
1	Control	Left	69.067	17.648	0.00037453
1	Control	Left	69.333	17.6479	0
1	Control	Left	69.6	17.6479	0.00037453
1	Control	Left	69.867	17.6478	0
1	Control	Left	70.133	17.6478	0.00037453
1	Control	Left	70.4	17.6477	0
1	Control	Left	70.667	17.6477	0.00037453
1	Control	Left	70.933	17.6476	0
1	Control	Left	71.2	17.6476	0.00037453
1	Control	Left	71.467	17.6475	0
1	Control	Left	71.733	17.6475	0.00037453
1	Control	Left	72	17.6474	0
1	Control	Left	72.267	17.6474	0
1	Control	Left	72.533	17.6474	0.00037453
1	Control	Left	72.8	17.6473	0
1	Control	Left	73.067	17.6473	0.00037453
1	Control	Left	73.333	17.6472	0
1	Control	Left	73.6	17.6472	0.00037453
1	Control	Left	73.867	17.6471	0
1	Control	Left	74.133	17.6471	0.00037453
1	Control	Left	74.4	17.647	0
1	Control	Left	74.667	17.647	0.00037453
1	Control	Left	74.933	17.6469	0
1	Control	Left	75.2	17.6469	0.00037453
1	Control	Left	75.467	17.6468	0
1	Control	Left	75.733	17.6468	0.00037453
1	Control	Left	76	17.6467	0
1	Control	Left	76.267	17.6467	0
1	Control	Left	76.533	17.6467	0.00037453
1	Control	Left	76.8	17.6466	0
1	Control	Left	77.067	17.6466	0.00037453
1	Control	Left	77.333	17.6465	0
1	Control	Left	77.6	17.6465	0.00037453
1	Control	Left	77.867	17.6464	0
1	Control	Left	78.133	17.6464	0.00037453
1	Control	Left	78.4	17.6463	0
1	Control	Left	78.667	17.6463	0.00037453
1	Control	Left	78.933	17.6462	0
1	Control	Left	79.2	17.6462	0.00037453
1	Control	Left	79.467	17.6461	0
1	Control	Left	79.733	17.6461	0
1	Control	Left	80	17.6461	0.00037453
1	Control	Left	80.267	17.646	0
1	Control	Left	80.533	17.646	0.00037453
1	Control	Left	80.8	17.6459	0
1	Control	Left	81.067	17.6459	0.00037453
1	Control	Left	81.333	17.6458	0
1	Control	Left	81.6	17.6458	0.00037453
1	Control	Left	81.867	17.6457	0
1	Control	Left	82.133	17.6457	0.00037453
1	Control	Left	82.4	17.6456	0
1	Control	Left	82.667	17.6456	0.00037453
1	Control	Left	82.933	17.6455	0
1	Control	Left	83.2	17.6455	0
1	Control	Left	83.467	17.6455	0.00037453
1	Control	Left	83.733	17.6454	0
1	Control	Left	84	17.6454	0.00037453
1	Control	Left	84.267	17.6453	0
1	Control	Left	84.533	17.6453	0.00037453
1	Control	Left	84.8	17.6452	0
1	Control	Left	85.067	17.6452	0.00037453
1	Control	Left	85.333	17.6451	0
1	Control	Left	85.6	17.6451	0.00037453
1	Control	Left	85.867	17.645	0
1	Control	Left	86.133	17.645	0.00037453
1	Control	Left	86.4	17.6449	0
1	Control	Left	86.667	17.6449	0.00037453
1	Control	Left	86.933	17.6448	0
1	Control	Left	87.2	17.6448	0
1	Control	Left	87.467	17.6448	0.00037453
1	Control	Left	87.733	17.6447	0
1	Control	Left	88	17.6447	0.00037453
1	Control	Left	88.267	17.6446	0
1	Control	Left	88.533	17.6446	0.00037453
1	Control	Left	88.8	17.6445	0
1	Control	Left	89.067	17.6445	0.00037453
1	Control	Left	89.333	17.6444	0
1	Control	Left	89.6	17.6444	0.00037453
1	Control	Left	89.867	17.6443	0
1	Control	Left	90.133	17.6443	0.00037453
1	Control	Left	90.4	17.6442	0
1	Control	Left	90.667	17.6442	0
1	Control	Left	90.933	17.6442	0.00037453
1	Control	Left	91.2	17.6441	0
1	Control	Left	91.467	17.6441	0.00037453
1	Control	Left	91.733	17.644	0
1	Control	Left	92	17.644	0.00037453
1	Control	Left	92.267	17.6439	0
1	Control	Left	92.533	17.6439	0.00037453
1	Control	Left	92.8	17.6438	0
1	Control	Left	93.067	17.6438	0.00037453
1	Control	Left	93.333	17.6437	0
1	Control	Left	93.6	17.6437	0.00037453
1	Control	Left	93.867	17.6436	0
1	Control	Left	94.133	17.6436	0
1	Control	Left	94.4	17.6436	0.00037453
1	Control	Left	94.667	17.6435	0
1	Control	Left	94.933	17.6435	0.00037453
1	Control	Left	95.2	17.6434	0
1	Control	Left	95.467	17.6434	0.00037453
1	Control	Left	95.733	17.6433	0
1	Control	Left	96	17.6433	0.00037453
1	Control	Left	96.267	17.6432	0
1	Control	Left	96.533	17.6432	0.00037453
1	Control	Left	96.8	17.6431	0
1	Control	Left	97.067	17.6431	0.00037453
1	Control	Left	97.333	17.643	0
1	Control	Left	97.6	17.643	0.00037453
1	Control	Left	97.867	17.6429	0
1	Control	Left	98.133	17.6429	0
1	Control	Left	98.4	17.6429	0.00037453
1	Control	Left	98.667	17.6428	0
1	Control	Left	98.933	17.6428	0.00037453
1	Control	Left	99.2	17.6427	0
1	Control	Left	99.467	17.6427	0.00037453
1	Control	Left	99.733	17.6426	0
1	Control	Left	100	17.6426	0.00037453
1	Control	Left	100.267	17.6425	0
1	Control	Left	100.533	17.6425	0.00037453
1	Control	Left	100.8	17.6424	0
1	Control	Left	101.067	17.6424	0.00037453
1	Control	Left	101.333	17.6423	0
1	Control	Left	101.6	17.6423	0
1	Control	Left	101.867	17.6423	0.00037453
1	Control	Left	102.133	17.6422	0
1	Control	Left	102.4	17.6422	0.00037453
1	Control	Left	102.667	17.6421	0
1	Control	Left	102.933	17.6421	0.00037453
1	Control	Left	103.2	17.642	0
1	Control	Left	103.467	17.642	0.00037453
1	Control	Left	103.733	17.6419	0
1	Control	Left	104	17.6419	0.00037453
1	Control	Left	104.267	17.6418	0
1	Control	Left	104.533	17.6418	0.00037453
1	Control	Left	104.8	17.6417	0
1	Control	Left	105.067	17.6417	0
1	Control	Left	105.333	17.6417	0.00037453
1	Control	Left	105.6	17.6416	0
1	Control	Left	105.867	17.6416	0.00037453
1	Control	Left	106.133	17.6415	0
1	Control	Left	106.4	17.6415	0.00037453
1	Control	Left	106.667	17.6414	0
1	Control	Left	106.933	17.6414	0.00037453
1	Control	Left	107.2	17.6413	0
1	Control	Left	107.467	17.6413	0.00037453
1	Control	Left	107.733	17.6412	0
1	Control	Left	108	17.6412	0.00037453
1	Control	Left	108.267	17.6411	0
1	Control	Left	108.533	17.6411	0.00037453
1	Control	Left	108.8	17.641	0
1	Control	Left	109.067	17.641	0
1	Control	Left	109.333	17.641	0.00037453
1	Control	Left	109.6	17.6409	0
1	Control	Left	109.867	17.6409	0.00037453
1	Control	Left	110.133	17.6408	0
1	Control	Left	110.4	17.6408	0.00037453
1	Control	Left	110.667	17.6407	0
1	Control	Left	110.933	17.6407	0.00037453
1	Control	Left	111.2	17.6406	0
1	Control	Left	111.467	17.6406	0.00037453
1	Control	Left	111.733	17.6405	0
1	Control	Left	112	17.6405	0.00037453
1	Control	Left	112.267	17.6404	0
1	Control	Left	112.533	17.6404	0
1	Control	Left	112.8	17.6404	0.00037453
1	Control	Left	113.067	17.6403	0
1	Control	Left	113.333	17.6403	0.00037453
1	Control	Left	113.6	17.6402	0
1	Control	Left	113.867	17.6402	0.00037453
1	Control	Left	114.133	17.6401	0
1	Control	Left	114.4	17.6401	0.00037453
1	Control	Left	114.667	17.64	0
1	Control	Left	114.933	17.64	0.00037453
1	Control	Left	115.2	17.6399	0
1	Control	Left	115.467	17.6399	0.00037453
1	Control	Left	115.733	17.6398	0
1	Control	Left	116	17.6398	0
1	Control	Left	116.267	17.6398	0.00037453
1	Control	Left	116.533	17.6397	0
1	Control	Left	116.8	17.6397	0.00037453
1	Control	Left	117.067	17.6396	0
1	Control	Left	117.333	17.6396	0.00037453
1	Control	Left	117.6	17.6395	0
1	Control	Left	117.867	17.6395	0.00037453
1	Control	Left	118.133	17.6394	0
1	Control	Left	118.4	17.6394	0.00037453
1	Control	Left	118.667	17.6393	0
1	Control	Left	118.933	17.6393	0.00037453
1	Control	Left	119.2	17.6392	0
1	Control	Left	119.467	17.6392	0
1	Control	Left	119.733	17.6392	0.00037453
1	Control	Left	120	17.6391	0
1	Control	Left	120.267	17.6391	0.00037453
1	Control	Left	120.533	17.639	0
1	Control	Left	120.8	17.639	0.00037453
1	Control	Left	121.067	17.6389	0
1	Control	Left	121.333	17.6389	0.00037453
1	Control	Left	121.6	17.6388	0
1	Control	Left	121.867	17.6388	0.00037453
1	Control	Left	122.133	17.6387	0
1	Control	Left	122.4	17.6387	0.00037453
1	Control	Left	122.667	17.6386	0
1	Control	Left	122.933	17.6386	0.00037453
1	Control	Left	123.2	17.6385	0
1	Control	Left	123.467	17.6385	0
1	Control	Left	123.733	17.6385	0.00037453
1	Control	Left	124	17.6384	0
1	Control	Left	124.267	17.6384	0.00037453
1	Control	Left	124.533	17.6383	0
1	Control	Left	124.8	17.6383	0.00037453
1	Control	Left	125.067	17.6382	0
1	Control	Left	125.333	17.6382	0.00037453
1	Control	Left	125.6	17.6381	0
1	Control	Left	125.867	17.6381	0.00037453
1	Control	Left	126.133	17.638	0
1	Control	Left	126.4	17.638	0.00037453
1	Control	Left	126.667	17.6379	0
1	Control	Left	126.933	17.6379	0
1	Control	Left	127.2	17.6379	0.00037453
1	Control	Left	127.467	17.6378	0
1	Control	Left	127.733	17.6378	0.00037453
1	Control	Left	128	17.6377	0
1	Control	Left	128.267	17.6377	0.00037453
1	Control	Left	128.533	17.6376	0
1	Control	Left	128.8	17.6376	0.00037453
1	Control	Left	129.067	17.6375	0
1	Control	Left	129.333	17.6375	0.00037453
1	Control	Left	129.6	17.6374	0
1	Control	Left	129.867	17.6374	0.00037453
1	Control	Left	130.133	17.6373	0
1	Control	Left	130.4	17.6373	0
1	Control	Left	130.667	17.6373	0.00037453
1	Control	Left	130.933	17.6372	0
1	Control	Left	131.2	17.6372	0.00037453
1	Control	Left	131.467	17.6371	0
1	Control	Left	131.733	17.6371	0.00037453
1	Control	Left	132	17.637	0
1	Control	Left	132.267	17.637	0.00037453
1	Control	Left	132.533	17.6369	0
1	Control	Left	132.8	17.6369	0.00037453
1	Control	Left	133.067	17.6368	0
1	Control	Left	133.333	17.6368	0.00037453
1	Control	Left	133.6	17.6367	0
1	Control	Left	133.867	17.6367	0.00037453
1	Control	Left	134.134	17.6366	0
1	Control	Left	134.4	17.6366	0
1	Control	Left	134.667	17.6366	0.00037453
1	Control	Left	134.934	17.6365	0
1	Control	Left	135.2	17.6365	0.00037453
1	Control	Left	135.467	17.6364	0
1	Control	Left	135.734	17.6364	0.00037453
1	Control	Left	136	17.6363	0
1	Control	Left	136.267	17.6363	0.00037453
1	Control	Left	136.534	17.6362	0
1	Control	Left	136.8	17.6362	0.00037453
1	Control	Left	137.067	17.6361	0
1	Control	Left	137.334	17.6361	0.00037453
1	Control	Left	137.6	17.636	0
1	Control	Left	137.867	17.636	0
1	Control	Left	138.134	17.636	0.00037453
1	Control	Left	138.4	17.6359	0
1	Control	Left	138.667	17.6359	0.00037453
1	Control	Left	138.934	17.6358	0
1	Control	Left	139.2	17.6358	0.00037453
1	Control	Left	139.467	17.6357	0
1	Control	Left	139.734	17.6357	0.00037453
1	Control	Left	140	17.6356	0
1	Control	Left	140.267	17.6356	0.00037453
1	Control	Left	140.534	17.6355	0
1	Control	Left	140.8	17.6355	0.00037453
1	Control	Left	141.067	17.6354	0
1	Control	Left	141.334	17.6354	0
1	Control	Left	141.6	17.6354	0.00037453
1	Control	Left	141.867	17.6353	0
1	Control	Left	142.134	17.6353	0.00037453
1	Control	Left	142.4	17.6352	0
1	Control	Left	142.667	17.6352	0.00037453
1	Control	Left	142.934	17.6351	0
1	Control	Left	143.2	17.6351	0.00037453
1	Control	Left	143.467	17.635	0
1	Control	Left	143.734	17.635	0.00037453
1	Control	Left	144	17.6349	0
1	Control	Left	144.267	17.6349	0.00037453
1	Control	Left	144.534	17.6348	0
1	Control	Left	144.8	17.6348	0.00037453
1	Control	Left	145.067	17.6347	0
1	Control	Left	145.334	17.6347	0
1	Control	Left	145.6	17.6347	0.00037453
1	Control	Left	145.867	17.6346	0
1	Control	Left	146.134	17.6346	0.00037453
1	Control	Left	146.4	17.6345	0
1	Control	Left	146.667	17.6345	0.00037453
1	Control	Left	146.934	17.6344	0
1	Control	Left	147.2	17.6344	0.00037453
1	Control	Left	147.467	17.6343	0
1	Control	Left	147.734	17.6343	0.00037453
1	Control	Left	148	17.6342	0
1	Control	Left	148.267	17.6342	0.00037453
1	Control	Left	148.534	17.6341	0
1	Control	Left	148.8	17.6341	0
1	Control	Left	149.067	17.6341	0.00037453
1	Control	Left	149.334	17.634	0
1	Control	Left	149.6	17.634	0.00037453
1	Control	Left	149.867	17.6339	0
1	Control	Left	150.134	17.6339	0.00037453
1	Control	Left	150.4	17.6338	0
1	Control	Left	150.667	17.6338	0.00037453
1	Control	Left	150.934	17.6337	0
1	Control	Left	151.2	17.6337	0.00037453
1	Control	Left	151.467	17.6336	0
1	Control	Left	151.734	17.6336	0.00037453
1	Control	Left	152	17.6335	0
1	Control	Left	152.267	17.6335	0
1	Control	Left	152.534	17.6335	0.00037453
1	Control	Left	152.8	17.6334	0
1	Control	Left	153.067	17.6334	0.00037453
1	Control	Left	153.334	17.6333	0
1	Control	Left	153.6	17.6333	0.00037453
1	Control	Left	153.867	17.6332	0
1	Control	Left	154.134	17.6332	0.00037453
1	Control	Left	154.4	17.6331	0
1	Control	Left	154.667	17.6331	0.00037453
1	Control	Left	154.934	17.633	0
1	Control	Left	155.2	17.633	0.00037453
1	Control	Left	155.467	17.6329	0
1	Control	Left	155.734	17.6329	0.00037453
1	Control	Left	156	17.6328	0
1	Control	Left	156.267	17.6328	0
1	Control	Left	156.534	17.6328	0.00037453
1	Control	Left	156.8	17.6327	0
1	Control	Left	157.067	17.6327	0.00037453
1	Control	Left	157.334	17.6326	0
1	Control	Left	157.6	17.6326	0.00037453
1	Control	Left	157.867	17.6325	0
1	Control	Left	158.134	17.6325	0.00037453
1	Control	Left	158.4	17.6324	0
1	Control	Left	158.667	17.6324	0.00037453
1	Control	Left	158.934	17.6323	0
1	Control	Left	159.2	17.6323	0.00037453
1	Control	Left	159.467	17.6322	0
1	Control	Left	159.734	17.6322	0
1	Control	Left	160	17.6322	0.00037453
1	Control	Left	160.267	17.6321	0
1	Control	Left	160.534	17.6321	0.00037453
1	Control	Left	160.8	17.632	0
1	Control	Left	161.067	17.632	0.00037453
1	Control	Left	161.334	17.6319	0
1	Control	Left	161.6	17.6319	0.00037453
1	Control	Left	161.867	17.6318	0
1	Control	Left	162.134	17.6318	0.00037453
1	Control	Left	162.4	17.6317	0
1	Control	Left	162.667	17.6317	0.00037453
1	Control	Left	162.934	17.6316	0
1	Control	Left	163.2	17.6316	0
1	Control	Left	163.467	17.6316	0.00037453
1	Control	Left	163.734	17.6315	0
1	Control	Left	164	17.6315	0.00037453
1	Control	Left	164.267	17.6314	0
1	Control	Left	164.534	17.6314	0.00037453
1	Control	Left	164.8	17.6313	0
1	Control	Left	165.067	17.6313	0.00037453
1	Control	Left	165.334	17.6312	0
1	Control	Left	165.6	17.6312	0.00037453
1	Control	Left	165.867	17.6311	0
1	Control	Left	166.134	17.6311	0.00037453
1	Control	Left	166.4	17.631	0
1	Control	Left	166.667	17.631	0.00037453
1	Control	Left	166.934	17.6309	0
1	Control	Left	167.2	17.6309	0
1	Control	Left	167.467	17.6309	0.00037453
1	Control	Left	167.734	17.6308	0
1	Control	Left	168	17.6308	0.00037453
1	Control	Left	168.267	17.6307	0
1	Control	Left	168.534	17.6307	0.00037453
1	Control	Left	168.8	17.6306	0
1	Control	Left	169.067	17.6306	0.00037453
1	Control	Left	169.334	17.6305	0
1	Control	Left	169.6	17.6305	0.00037453
1	Control	Left	169.867	17.6304	0
1	Control	Left	170.134	17.6304	0.00037453
1	Control	Left	170.4	17.6303	0
1	Control	Left	170.667	17.6303	0
1	Control	Left	170.934	17.6303	0.00037453
1	Control	Left	171.2	17.6302	0
1	Control	Left	171.467	17.6302	0.00037453
1	Control	Left	171.734	17.6301	0
1	Control	Left	172	17.6301	0.00037453
1	Control	Left	172.267	17.63	0
1	Control	Left	172.534	17.63	0.00037453
1	Control	Left	172.8	17.6299	0
1	Control	Left	173.067	17.6299	0.00037453
1	Control	Left	173.334	17.6298	0
1	Control	Left	173.6	17.6298	0.00037453
1	Control	Left	173.867	17.6297	0
1	Control	Left	174.134	17.6297	0
1	Control	Left	174.4	17.6297	0.00037453
1	Control	Left	174.667	17.6296	0
1	Control	Left	174.934	17.6296	0.00037453
1	Control	Left	175.2	17.6295	0
1	Control	Left	175.467	17.6295	0.00037453
1	Control	Left	175.734	17.6294	0
1	Control	Left	176	17.6294	0.00037453
1	Control	Left	176.267	17.6293	0
1	Control	Left	176.534	17.6293	0.00037453
1	Control	Left	176.8	17.6292	0
1	Control	Left	177.067	17.6292	0.00037453
1	Control	Left	177.334	17.6291	0
1	Control	Left	177.6	17.6291	0.00037453
1	Control	Left	177.867	17.629	0
1	Control	Left	178.134	17.629	0
1	Control	Left	178.4	17.629	0.00037453
1	Control	Left	178.667	17.6289	0
1	Control	Left	178.934	17.6289	0.00037453
1	Control	Left	179.2	17.6288	0
1	Control	Left	179.467	17.6288	0.00037453
1	Control	Left	179.734	17.6287	0
1	Control	Left	180	17.6287	0.00037453
1	Control	Left	180.267	17.6286	0
1	Control	Left	180.534	17.6286	0.00037453
1	Control	Left	180.8	17.6285	0
1	Control	Left	181.067	17.6285	0.00037453
1	Control	Left	181.334	17.6284	0
1	Control	Left	181.6	17.6284	0
1	Control	Left	181.867	17.6284	0.00037453
1	Control	Left	182.134	17.6283	0
1	Control	Left	182.4	17.6283	0.00037453
1	Control	Left	182.667	17.6282	0
1	Control	Left	182.934	17.6282	0.00037453
1	Control	Left	183.2	17.6281	0
1	Control	Left	183.467	17.6281	0.00037453
1	Control	Left	183.734	17.628	0
1	Control	Left	184	17.628	0.00037453
1	Control	Left	184.267	17.6279	0
1	Control	Left	184.534	17.6279	0.00037453
1	Control	Left	184.8	17.6278	0
1	Control	Left	185.067	17.6278	0
1	Control	Left	185.334	17.6278	0.00037453
1	Control	Left	185.6	17.6277	0
1	Control	Left	185.867	17.6277	0.00037453
1	Control	Left	186.134	17.6276	0
1	Control	Left	186.4	17.6276	0.00037453
1	Control	Left	186.667	17.6275	0
1	Control	Left	186.934	17.6275	0.00037453
1	Control	Left	187.2	17.6274	0
1	Control	Left	187.467	17.6274	0.00037453
1	Control	Left	187.734	17.6273	0
1	Control	Left	188	17.6273	0.00037453
1	Control	Left	188.267	17.6272	0
1	Control	Left	188.534	17.6272	0.00037453
1	Control	Left	188.8	17.6271	0
1	Control	Left	189.067	17.6271	0
1	Control	Left	189.334	17.6271	0.00037453
1	Control	Left	189.6	17.627	0
1	Control	Left	189.867	17.627	0.00037453
1	Control	Left	190.134	17.6269	0
1	Control	Left	190.4	17.6269	0.00037453
1	Control	Left	190.667	17.6268	0
1	Control	Left	190.934	17.6268	0.00037453
1	Control	Left	191.2	17.6267	0
1	Control	Left	191.467	17.6267	0.00037453
1	Control	Left	191.734	17.6266	0
1	Control	Left	192	17.6266	0.00037453
1	Control	Left	192.267	17.6265	0
1	Control	Left	192.534	17.6265	0
1	Control	Left	192.8	17.6265	0.00037453
1	Control	Left	193.067	17.6264	0
1	Control	Left	193.334	17.6264	0.00037453
1	Control	Left	193.6	17.6263	0
1	Control	Left	193.867	17.6263	0.00037453
1	Control	Left	194.134	17.6262	0
1	Control	Left	194.4	17.6262	0.00037453
1	Control	Left	194.667	17.6261	0
1	Control	Left	194.934	17.6261	0.00037453
1	Control	Left	195.2	17.626	0
1	Control	Left	195.467	17.626	0.00037453
1	Control	Left	195.734	17.6259	0
1	Control	Left	196	17.6259	0
1	Control	Left	196.267	17.6259	0.00037453
1	Control	Left	196.534	17.6258	0
1	Control	Left	196.8	17.6258	0.00037453
1	Control	Left	197.067	17.6257	0
1	Control	Left	197.334	17.6257	0.00037453
1	Control	Left	197.6	17.6256	0
1	Control	Left	197.867	17.6256	0.00037453
1	Control	Left	198.134	17.6255	0
1	Control	Left	198.4	17.6255	0.00037453
1	Control	Left	198.667	17.6254	0
1	Control	Left	198.934	17.6254	0.00037453
1	Control	Left	199.2	17.6253	0
1	Control	Left	199.467	17.6253	0
1	Control	Left	199.734	17.6253	0.00037453
1	Control	Left	200	17.6252	0
1	Control	Left	200.267	17.6252	0.00037453
1	Control	Left	200.534	17.6251	0
1	Control	Left	200.8	17.6251	0.00037453
1	Control	Left	201.067	17.625	0
1	Control	Left	201.334	17.625	0.00037453
1	Control	Left	201.6	17.6249	0
1	Control	Left	201.867	17.6249	0.00037453
1	Control	Left	202.134	17.6248	0
1	Control	Left	202.4	17.6248	0.00037453
1	Control	Left	202.667	17.6247	0
1	Control	Left	202.934	17.6247	0.00037453
1	Control	Left	203.2	17.6246	0
1	Control	Left	203.467	17.6246	0
1	Control	Left	203.734	17.6246	0.00037453
1	Control	Left	204	17.6245	0
1	Control	Left	204.267	17.6245	0.00037453
1	Control	Left	204.534	17.6244	0
1	Control	Left	204.8	17.6244	0.00037453
1	Control	Left	205.067	17.6243	0
1	Control	Left	205.334	17.6243	0.00037453
1	Control	Left	205.6	17.6242	0
1	Control	Left	205.867	17.6242	0.00037453
1	Control	Left	206.134	17.6241	0
1	Control	Left	206.4	17.6241	0.00037453
1	Control	Left	206.667	17.624	0
1	Control	Left	206.934	17.624	0
1	Control	Left	207.2	17.624	0.00037453
1	Control	Left	207.467	17.6239	0
1	Control	Left	207.734	17.6239	0.00037453
1	Control	Left	208	17.6238	0
1	Control	Left	208.267	17.6238	0.00037453
1	Control	Left	208.534	17.6237	0
1	Control	Left	208.8	17.6237	0.00037453
1	Control	Left	209.067	17.6236	0
1	Control	Left	209.334	17.6236	0.00037453
1	Control	Left	209.6	17.6235	0
1	Control	Left	209.867	17.6235	0.00037453
1	Control	Left	210.134	17.6234	0
1	Control	Left	210.4	17.6234	0
1	Control	Left	210.667	17.6234	0.00037453
1	Control	Left	210.934	17.6233	0
1	Control	Left	211.2	17.6233	0.00037453
1	Control	Left	211.467	17.6232	0
1	Control	Left	211.734	17.6232	0.00037453
1	Control	Left	212	17.6231	0
1	Control	Left	212.267	17.6231	0.00037453
1	Control	Left	212.534	17.623	0
1	Control	Left	212.8	17.623	0.00037453
1	Control	Left	213.067	17.6229	0
1	Control	Left	213.334	17.6229	0.00037453
1	Control	Left	213.6	17.6228	0
1	Control	Left	213.867	17.6228	0.00037453
1	Control	Left	214.134	17.6227	0
1	Control	Left	214.4	17.6227	0
1	Control	Left	214.667	17.6227	0.00037453
1	Control	Left	214.934	17.6226	0
1	Control	Left	215.2	17.6226	0.00037453
1	Control	Left	215.467	17.6225	0
1	Control	Left	215.734	17.6225	0.00037453
1	Control	Left	216	17.6224	0
1	Control	Left	216.267	17.6224	0.00037453
1	Control	Left	216.534	17.6223	0
1	Control	Left	216.8	17.6223	0.00037453
1	Control	Left	217.067	17.6222	0
1	Control	Left	217.334	17.6222	0.00037453
1	Control	Left	217.6	17.6221	0
1	Control	Left	217.867	17.6221	0
1	Control	Left	218.134	17.6221	0.00037453
1	Control	Left	218.4	17.622	0
1	Control	Left	218.667	17.622	0.00037453
1	Control	Left	218.934	17.6219	0
1	Control	Left	219.2	17.6219	0.00037453
1	Control	Left	219.467	17.6218	0
1	Control	Left	219.734	17.6218	0.00037453
1	Control	Left	220	17.6217	0
1	Control	Left	220.267	17.6217	0.00037453
1	Control	Left	220.534	17.6216	0
1	Control	Left	220.8	17.6216	0.00037453
1	Control	Left	221.067	17.6215	0
1	Control	Left	221.334	17.6215	0
1	Control	Left	221.6	17.6215	0.00037453
1	Control	Left	221.867	17.6214	0
1	Control	Left	222.134	17.6214	0.00037453
1	Control	Left	222.4	17.6213	0
1	Control	Left	222.667	17.6213	0.00037453
1	Control	Left	222.934	17.6212	0
1	Control	Left	223.2	17.6212	0.00037453
1	Control	Left	223.467	17.6211	0
1	Control	Left	223.734	17.6211	0.00037453
1	Control	Left	224	17.621	0
1	Control	Left	224.267	17.621	0.00037453
1	Control	Left	224.534	17.6209	0
1	Control	Left	224.8	17.6209	0.00037453
1	Control	Left	225.067	17.6208	0
1	Control	Left	225.334	17.6208	0
1	Control	Left	225.6	17.6208	0.00037453
1	Control	Left	225.867	17.6207	0
1	Control	Left	226.134	17.6207	0.00037453
1	Control	Left	226.4	17.6206	0
1	Control	Left	226.667	17.6206	0.00037453
1	Control	Left	226.934	17.6205	0
1	Control	Left	227.2	17.6205	0.00037453
1	Control	Left	227.467	17.6204	0
1	Control	Left	227.734	17.6204	0.00037453
1	Control	Left	228	17.6203	0
1	Control	Left	228.267	17.6203	0.00037453
1	Control	Left	228.534	17.6202	0
1	Control	Left	228.8	17.6202	0
1	Control	Left	229.067	17.6202	0.00037453
1	Control	Left	229.334	17.6201	0
1	Control	Left	229.6	17.6201	0.00037453
1	Control	Left	229.867	17.62	0
1	Control	Left	230.134	17.62	0.00037453
1	Control	Left	230.4	17.6199	0
1	Control	Left	230.667	17.6199	0.00037453
1	Control	Left	230.934	17.6198	0
1	Control	Left	231.2	17.6198	0.00037453
1	Control	Left	231.467	17.6197	0
1	Control	Left	231.734	17.6197	0.00037453
1	Control	Left	232	17.6196	0
1	Control	Left	232.267	17.6196	0
1	Control	Left	232.534	17.6196	0.00037453
1	Control	Left	232.8	17.6195	0
1	Control	Left	233.067	17.6195	0.00037453
1	Control	Left	233.334	17.6194	0
1	Control	Left	233.6	17.6194	0.00037453
1	Control	Left	233.867	17.6193	0
1	Control	Left	234.134	17.6193	0.00037453
1	Control	Left	234.4	17.6192	0
1	Control	Left	234.667	17.6192	0.00037453
1	Control	Left	234.934	17.6191	0
1	Control	Left	235.2	17.6191	0.00037453
1	Control	Left	235.467	17.619	0
1	Control	Left	235.734	17.619	0.00037453
1	Control	Left	236	17.6189	0
1	Control	Left	236.267	17.6189	0
1	Control	Left	236.534	17.6189	0.00037453
1	Control	Left	236.8	17.6188	0
1	Control	Left	237.067	17.6188	0.00037453
1	Control	Left	237.334	17.6187	0
1	Control	Left	237.6	17.6187	0.00037453
1	Control	Left	237.867	17.6186	0
1	Control	Left	238.134	17.6186	0.00037453
1	Control	Left	238.4	17.6185	0
1	Control	Left	238.667	17.6185	0.00037453
1	Control	Left	238.934	17.6184	0
1	Control	Left	239.2	17.6184	0.00037453
1	Control	Left	239.467	17.6183	0
1	Control	Left	239.734	17.6183	0
1	Control	Left	240	17.6183	0.00037453
1	Control	Left	240.267	17.6182	0
1	Control	Left	240.534	17.6182	0.00037453
1	Control	Left	240.8	17.6181	0
1	Control	Left	241.067	17.6181	0.00037453
1	Control	Left	241.334	17.618	0
1	Control	Left	241.6	17.618	0.00037453
1	Control	Left	241.867	17.6179	0
1	Control	Left	242.134	17.6179	0.00037453
1	Control	Left	242.4	17.6178	0
1	Control	Left	242.667	17.6178	0.00037453
1	Control	Left	242.934	17.6177	0
1	Control	Left	243.2	17.6177	0
1	Control	Left	243.467	17.6177	0.00037453
1	Control	Left	243.734	17.6176	0
1	Control	Left	244	17.6176	0.00037453
1	Control	Left	244.267	17.6175	0
1	Control	Left	244.534	17.6175	0.00037453
1	Control	Left	244.8	17.6174	0
1	Control	Left	245.067	17.6174	0.00037453
1	Control	Left	245.334	17.6173	0
1	Control	Left	245.6	17.6173	0.00037453
1	Control	Left	245.867	17.6172	0
1	Control	Left	246.134	17.6172	0.00037453
1	Control	Left	246.4	17.6171	0
1	Control	Left	246.667	17.6171	0.00037453
1	Control	Left	246.934	17.617	0
1	Control	Left	247.2	17.617	0
1	Control	Left	247.467	17.617	0.00037453
1	Control	Left	247.734	17.6169	0
1	Control	Left	248	17.6169	0.00037453
1	Control	Left	248.267	17.6168	0
1	Control	Left	248.534	17.6168	0.00037453
1	Control	Left	248.8	17.6167	0
1	Control	Left	249.067	17.6167	0.00037453
1	Control	Left	249.334	17.6166	0
1	Control	Left	249.6	17.6166	0.00037453
1	Control	Left	249.867	17.6165	0
1	Control	Left	250.134	17.6165	0.00037453
1	Control	Left	250.4	17.6164	0
1	Control	Left	250.667	17.6164	0
1	Control	Left	250.934	17.6164	0.00037453
1	Control	Left	251.2	17.6163	0
1	Control	Left	251.467	17.6163	0.00037453
1	Control	Left	251.734	17.6162	0
1	Control	Left	252	17.6162	0.00037453
1	Control	Left	252.267	17.6161	0
1	Control	Left	252.534	17.6161	0.00037453
1	Control	Left	252.8	17.616	0
1	Control	Left	253.067	17.616	0.00037453
1	Control	Left	253.334	17.6159	0
1	Control	Left	253.6	17.6159	0.00037453
1	Control	Left	253.867	17.6158	0
1	Control	Left	254.134	17.6158	0
1	Control	Left	254.4	17.6158	0.00037453
1	Control	Left	254.667	17.6157	0
1	Control	Left	254.934	17.6157	0.00037453
1	Control	Left	255.2	17.6156	0
1	Control	Left	255.467	17.6156	0.00037453
1	Control	Left	255.734	17.6155	0
1	Control	Left	256	17.6155	0.00037453
1	Control	Left	256.267	17.6154	0
1	Control	Left	256.534	17.6154	0.00037453
1	Control	Left	256.8	17.6153	0
1	Control	Left	257.067	17.6153	0.00037453
1	Control	Left	257.334	17.6152	0
1	Control	Left	257.6	17.6152	0.00037453
1	Control	Left	257.867	17.6151	0
1	Control	Left	258.134	17.6151	0
1	Control	Left	258.4	17.6151	0.00037453
1	Control	Left	258.667	17.615	0
1	Control	Left	258.934	17.615	0.00037453
1	Control	Left	259.2	17.6149	0
1	Control	Left	259.467	17.6149	0.00037453
1	Control	Left	259.734	17.6148	0
1	Control	Left	260	17.6148	0.00037453
1	Control	Left	260.267	17.6147	0
1	Control	Left	260.534	17.6147	0.00037453
1	Control	Left	260.8	17.6146	0
1	Control	Left	261.067	17.6146	0.00037453
1	Control	Left	261.334	17.6145	0
1	Control	Left	261.6	17.6145	0
1	Control	Left	261.867	17.6145	0.00037453
1	Control	Left	262.134	17.6144	0
1	Control	Left	262.4	17.6144	0.00037453
1	Control	Left	262.667	17.6143	0
1	Control	Left	262.934	17.6143	0.00037453
1	Control	Left	263.2	17.6142	0
1	Control	Left	263.467	17.6142	0.00037453
1	Control	Left	263.734	17.6141	0
1	Control	Left	264	17.6141	0.00037453
1	Control	Left	264.267	17.614	0
1	Control	Left	264.534	17.614	0.00037453
1	Control	Left	264.8	17.6139	0
1	Control	Left	265.067	17.6139	0
1	Control	Left	265.334	17.6139	0.00037453
1	Control	Left	265.6	17.6138	0
1	Control	Left	265.867	17.6138	0.00037453
1	Control	Left	266.134	17.6137	0
1	Control	Left	266.4	17.6137	0.00037453
1	Control	Left	266.667	17.6136	0
1	Control	Left	266.934	17.6136	0.00037453
1	Control	Left	267.2	17.6135	0
1	Control	Left	267.467	17.6135	0.00037453
1	Control	Left	267.734	17.6134	0
1	Control	Left	268	17.6134	0.00037453
1	Control	Left	268.267	17.6133	0
1	Control	Left	268.534	17.6133	0.00037453
1	Control	Left	268.8	17.6132	0
1	Control	Left	269.067	17.6132	0
1	Control	Left	269.334	17.6132	0.00037453
1	Control	Left	269.6	17.6131	0
1	Control	Left	269.867	17.6131	0.00037453
1	Control	Left	270.134	17.613	0
1	Control	Left	270.4	17.613	0.00037453
1	Control	Left	270.667	17.6129	0
1	Control	Left	270.934	17.6129	0.00037453
1	Control	Left	271.2	17.6128	0
1	Control	Left	271.467	17.6128	0.00037453
1	Control	Left	271.734	17.6127	0
1	Control	Left	272	17.6127	0.00037453
1	Control	Left	272.267	17.6126	0
1	Control	Left	272.534	17.6126	0
1	Control	Left	272.8	17.6126	0.00037453
1	Control	Left	273.067	17.6125	0
1	Control	Left	273.334	17.6125	0.00037453
1	Control	Left	273.6	17.6124	0
1	Control	Left	273.867	17.6124	0.00037453
1	Control	Left	274.134	17.6123	0
1	Control	Left	274.4	17.6123	0.00037453
1	Control	Left	274.667	17.6122	0
1	Control	Left	274.934	17.6122	0.00037453
1	Control	Left	275.2	17.6121	0
1	Control	Left	275.467	17.6121	0.00037453
1	Control	Left	275.734	17.612	0
1	Control	Left	276	17.612	0
1	Control	Left	276.267	17.612	0.00037453
1	Control	Left	276.534	17.6119	0
1	Control	Left	276.8	17.6119	0.00037453
1	Control	Left	277.067	17.6118	0
1	Control	Left	277.334	17.6118	0.00037453
1	Control	Left	277.6	17.6117	0
1	Control	Left	277.867	17.6117	0.00037453
1	Control	Left	278.134	17.6116	0
1	Control	Left	278.4	17.6116	0.00037453
1	Control	Left	278.667	17.6115	0
1	Control	Left	278.934	17.6115	0.00037453
1	Control	Left	279.2	17.6114	0
1	Control	Left	279.467	17.6114	0
1	Control	Left	279.734	17.6114	0.00037453
1	Control	Left	280	17.6113	0
1	Control	Left	280.267	17.6113	0.00037453
1	Control	Left	280.534	17.6112	0
1	Control	Left	280.8	17.6112	0.00037453
1	Control	Left	281.067	17.6111	0
1	Control	Left	281.334	17.6111	0.00037453
1	Control	Left	281.6	17.611	0
1	Control	Left	281.867	17.611	0.00037453
1	Control	Left	282.134	17.6109	0
1	Control	Left	282.4	17.6109	0.00037453
1	Control	Left	282.667	17.6108	0
1	Control	Left	282.934	17.6108	0.00037453
1	Control	Left	283.2	17.6107	0
1	Control	Left	283.467	17.6107	0
1	Control	Left	283.734	17.6107	0.00037453
1	Control	Left	284	17.6106	0
1	Control	Left	284.267	17.6106	0.00037453
1	Control	Left	284.534	17.6105	0
1	Control	Left	284.8	17.6105	0.00037453
1	Control	Left	285.067	17.6104	0
1	Control	Left	285.334	17.6104	0.00037453
1	Control	Left	285.6	17.6103	0
1	Control	Left	285.867	17.6103	0.00037453
1	Control	Left	286.134	17.6102	0
1	Control	Left	286.4	17.6102	0.00037453
1	Control	Left	286.667	17.6101	0
1	Control	Left	286.934	17.6101	0
1	Control	Left	287.2	17.6101	0.00037453
1	Control	Left	287.467	17.61	0
1	Control	Left	287.734	17.61	0.00037453
1	Control	Left	288	17.6099	0
1	Control	Left	288.267	17.6099	0.00037453
1	Control	Left	288.534	17.6098	0
1	Control	Left	288.8	17.6098	0.00037453
1	Control	Left	289.067	17.6097	0
1	Control	Left	289.334	17.6097	0.00037453
1	Control	Left	289.6	17.6096	0
1	Control	Left	289.867	17.6096	0.00037453
1	Control	Left	290.134	17.6095	0
1	Control	Left	290.4	17.6095	0
1	Control	Left	290.667	17.6095	0.00037453
1	Control	Left	290.934	17.6094	0
1	Control	Left	291.2	17.6094	0.00037453
1	Control	Left	291.467	17.6093	0
1	Control	Left	291.734	17.6093	0.00037453
1	Control	Left	292	17.6092	0
1	Control	Left	292.267	17.6092	0.00037453
1	Control	Left	292.534	17.6091	0
1	Control	Left	292.8	17.6091	0.00037453
1	Control	Left	293.067	17.609	0
1	Control	Left	293.334	17.609	0.00037453
1	Control	Left	293.6	17.6089	0
1	Control	Left	293.867	17.6089	0.00037453
1	Control	Left	294.134	17.6088	0
1	Control	Left	294.4	17.6088	0
1	Control	Left	294.667	17.6088	0.00037453
1	Control	Left	294.934	17.6087	0
1	Control	Left	295.2	17.6087	0.00037453
1	Control	Left	295.467	17.6086	0
1	Control	Left	295.734	17.6086	0.00037453
1	Control	Left	296	17.6085	0
1	Control	Left	296.267	17.6085	0.00037453
1	Control	Left	296.534	17.6084	0
1	Control	Left	296.8	17.6084	0.00037453
1	Control	Left	297.067	17.6083	0
1	Control	Left	297.334	17.6083	0.00037453
1	Control	Left	297.6	17.6082	0
1	Control	Left	297.867	17.6082	0
1	Control	Left	298.134	17.6082	0.00037453
1	Control	Left	298.4	17.6081	0
1	Control	Left	298.667	17.6081	0.00037453
1	Control	Left	298.934	17.608	0
1	Control	Left	299.2	17.608	0.00037453
1	Control	Left	299.467	17.6079	0
1	Control	Left	299.734	17.6079	0.00037453
1	Control	Left	300	17.6078	0
1	Control	Left	300.267	17.6078	0.00037453
1	Control	Left	300.534	17.6077	0
1	Control	Left	300.8	17.6077	0.00037453
1	Control	Left	301.067	17.6076	0
1	Control	Left	301.334	17.6076	0
1	Control	Left	301.6	17.6076	0.00037453
1	Control	Left	301.867	17.6075	0
1	Control	Left	302.134	17.6075	0.00037453
1	Control	Left	302.4	17.6074	0
1	Control	Left	302.667	17.6074	0.00037453
1	Control	Left	302.934	17.6073	0
1	Control	Left	303.2	17.6073	0.00037453
1	Control	Left	303.467	17.6072	0
1	Control	Left	303.734	17.6072	0.00037453
1	Control	Left	304	17.6071	0
1	Control	Left	304.267	17.6071	0.00037453
1	Control	Left	304.534	17.607	0
1	Control	Left	304.8	17.607	0.00037453
1	Control	Left	305.067	17.6069	0
1	Control	Left	305.334	17.6069	0
1	Control	Left	305.6	17.6069	0.00037453
1	Control	Left	305.867	17.6068	0
1	Control	Left	306.134	17.6068	0.00037453
1	Control	Left	306.4	17.6067	0
1	Control	Left	306.667	17.6067	0.00037453
1	Control	Left	306.934	17.6066	0
1	Control	Left	307.2	17.6066	0.00037453
1	Control	Left	307.467	17.6065	0
1	Control	Left	307.734	17.6065	0.00037453
1	Control	Left	308	17.6064	0
1	Control	Left	308.267	17.6064	0.00037453
1	Control	Left	308.534	17.6063	0
1	Control	Left	308.8	17.6063	0
1	Control	Left	309.067	17.6063	0.00037453
1	Control	Left	309.334	17.6062	0
1	Control	Left	309.6	17.6062	0.00037453
1	Control	Left	309.867	17.6061	0
1	Control	Left	310.134	17.6061	0.00037453
1	Control	Left	310.4	17.606	0
1	Control	Left	310.667	17.606	0.00037453
1	Control	Left	310.934	17.6059	0
1	Control	Left	311.2	17.6059	0.00037453
1	Control	Left	311.467	17.6058	0
1	Control	Left	311.734	17.6058	0.00037453
1	Control	Left	312	17.6057	0
1	Control	Left	312.267	17.6057	0
1	Control	Left	312.534	17.6057	0.00037453
1	Control	Left	312.8	17.6056	0
1	Control	Left	313.067	17.6056	0.00037453
1	Control	Left	313.334	17.6055	0
1	Control	Left	313.6	17.6055	0.00037453
1	Control	Left	313.867	17.6054	0
1	Control	Left	314.134	17.6054	0.00037453
1	Control	Left	314.4	17.6053	0
1	Control	Left	314.667	17.6053	0.00037453
1	Control	Left	314.934	17.6052	0
1	Control	Left	315.2	17.6052	0.00037453
1	Control	Left	315.467	17.6051	0
1	Control	Left	315.734	17.6051	0.00037453
1	Control	Left	316	17.605	0
1	Control	Left	316.267	17.605	0
1	Control	Left	316.534	17.605	0.00037453
1	Control	Left	316.8	17.6049	0
1	Control	Left	317.067	17.6049	0.00037453
1	Control	Left	317.334	17.6048	0
1	Control	Left	317.6	17.6048	0.00037453
1	Control	Left	317.867	17.6047	0
1	Control	Left	318.134	17.6047	0.00037453
1	Control	Left	318.4	17.6046	0
1	Control	Left	318.667	17.6046	0.00037453
1	Control	Left	318.934	17.6045	0
1	Control	Left	319.2	17.6045	0.00037453
1	Control	Left	319.467	17.6044	0
1	Control	Left	319.734	17.6044	0
1	Control	Left	320	17.6044	0.00037453
1	Control	Left	320.267	17.6043	0
1	Control	Left	320.534	17.6043	0.00037453
1	Control	Left	320.8	17.6042	0
1	Control	Left	321.067	17.6042	0.00037453
1	Control	Left	321.334	17.6041	0
1	Control	Left	321.6	17.6041	0.00037453
1	Control	Left	321.867	17.604	0
1	Control	Left	322.134	17.604	0.00037453
1	Control	Left	322.4	17.6039	0
1	Control	Left	322.667	17.6039	0.00037453
1	Control	Left	322.934	17.6038	0
1	Control	Left	323.2	17.6038	0
1	Control	Left	323.467	17.6038	0.00037453
1	Control	Left	323.734	17.6037	0
1	Control	Left	324	17.6037	0.00037453
1	Control	Left	324.267	17.6036	0
1	Control	Left	324.534	17.6036	0.00037453
1	Control	Left	324.8	17.6035	0
1	Control	Left	325.067	17.6035	0.00037453
1	Control	Left	325.334	17.6034	0
1	Control	Left	325.6	17.6034	0.00037453
1	Control	Left	325.867	17.6033	0
1	Control	Left	326.134	17.6033	0.00037453
1	Control	Left	326.4	17.6032	0
1	Control	Left	326.667	17.6032	0.00037453
1	Control	Left	326.934	17.6031	0
1	Control	Left	327.2	17.6031	0
1	Control	Left	327.467	17.6031	0.00037453
1	Control	Left	327.734	17.603	0
1	Control	Left	328	17.603	0.00037453
1	Control	Left	328.267	17.6029	0
1	Control	Left	328.534	17.6029	0.00037453
1	Control	Left	328.8	17.6028	0
1	Control	Left	329.067	17.6028	0.00037453
1	Control	Left	329.334	17.6027	0
1	Control	Left	329.6	17.6027	0.00037453
1	Control	Left	329.867	17.6026	0
1	Control	Left	330.134	17.6026	0.00037453
1	Control	Left	330.4	17.6025	0
1	Control	Left	330.667	17.6025	0
1	Control	Left	330.934	17.6025	0.00037453
1	Control	Left	331.2	17.6024	0
1	Control	Left	331.467	17.6024	0.00037453
1	Control	Left	331.734	17.6023	0
1	Control	Left	332	17.6023	0.00037453
1	Control	Left	332.267	17.6022	0
1	Control	Left	332.534	17.6022	0.00037453
1	Control	Left	332.8	17.6021	0
1	Control	Left	333.067	17.6021	0.00037453
1	Control	Left	333.334	17.602	0
1	Control	Left	333.6	17.602	0.00037453
1	Control	Left	333.867	17.6019	0
1	Control	Left	334.134	17.6019	0
1	Control	Left	334.4	17.6019	0.00037453
1	Control	Left	334.667	17.6018	0
1	Control	Left	334.934	17.6018	0.00037453
1	Control	Left	335.2	17.6017	0
1	Control	Left	335.467	17.6017	0.00037453
1	Control	Left	335.734	17.6016	0
1	Control	Left	336	17.6016	0.00037453
1	Control	Left	336.267	17.6015	0
1	Control	Left	336.534	17.6015	0.00037453
1	Control	Left	336.8	17.6014	0
1	Control	Left	337.067	17.6014	0.00037453
1	Control	Left	337.334	17.6013	0
1	Control	Left	337.6	17.6013	0.00037453
1	Control	Left	337.867	17.6012	0
1	Control	Left	338.134	17.6012	0
1	Control	Left	338.4	17.6012	0.00037453
1	Control	Left	338.667	17.6011	0
1	Control	Left	338.934	17.6011	0.00037453
1	Control	Left	339.2	17.601	0
1	Control	Left	339.467	17.601	0.00037453
1	Control	Left	339.734	17.6009	0
1	Control	Left	340	17.6009	0.00037453
1	Control	Left	340.267	17.6008	0
1	Control	Left	340.534	17.6008	0.00037453
1	Control	Left	340.8	17.6007	0
1	Control	Left	341.067	17.6007	0.00037453
1	Control	Left	341.334	17.6006	0
1	Control	Left	341.6	17.6006	0
1	Control	Left	341.867	17.6006	0.00037453
1	Control	Left	342.134	17.6005	0
1	Control	Left	342.4	17.6005	0.00037453
1	Control	Left	342.667	17.6004	0
1	Control	Left	342.934	17.6004	0.00037453
1	Control	Left	343.2	17.6003	0
1	Control	Left	343.467	17.6003	0.00037453
1	Control	Left	343.734	17.6002	0
1	Control	Left	344	17.6002	0.00037453
1	Control	Left	344.267	17.6001	0
1	Control	Left	344.534	17.6001	0.00037453
1	Control	Left	344.8	17.6	0
1	Control	Left	345.067	17.6	0
1	Control	Left	345.334	17.6	0.00037453
1	Control	Left	345.6	17.5999	0
1	Control	Left	345.867	17.5999	0.00037453
1	Control	Left	346.134	17.5998	0
1	Control	Left	346.4	17.5998	0.00037453
1	Control	Left	346.667	17.5997	0
1	Control	Left	346.934	17.5997	0.00037453
1	Control	Left	347.2	17.5996	0
1	Control	Left	347.467	17.5996	0.00037453
1	Control	Left	347.734	17.5995	0
1	Control	Left	348	17.5995	0.00037453
1	Control	Left	348.267	17.5994	0
1	Control	Left	348.534	17.5994	0.00037453
1	Control	Left	348.8	17.5993	0
1	Control	Left	349.067	17.5993	0
1	Control	Left	349.334	17.5993	0.00037453
1	Control	Left	349.6	17.5992	0
1	Control	Left	349.867	17.5992	0.00037453
1	Control	Left	350.134	17.5991	0
1	Control	Left	350.4	17.5991	0.00037453
1	Control	Left	350.667	17.599	0
1	Control	Left	350.934	17.599	0.00037453
1	Control	Left	351.2	17.5989	0
1	Control	Left	351.467	17.5989	0.00037453
1	Control	Left	351.734	17.5988	0
1	Control	Left	352	17.5988	0.00037453
1	Control	Left	352.267	17.5987	0
1	Control	Left	352.534	17.5987	0
1	Control	Left	352.8	17.5987	0.00037453
1	Control	Left	353.067	17.5986	0
1	Control	Left	353.334	17.5986	0.00037453
1	Control	Left	353.6	17.5985	0
1	Control	Left	353.867	17.5985	0.00037453
1	Control	Left	354.134	17.5984	0
1	Control	Left	354.4	17.5984	0.00037453
1	Control	Left	354.667	17.5983	0
1	Control	Left	354.934	17.5983	0.00037453
1	Control	Left	355.2	17.5982	0
1	Control	Left	355.467	17.5982	0.00037453
1	Control	Left	355.734	17.5981	0
1	Control	Left	356	17.5981	0
1	Control	Left	356.267	17.5981	0.00037453
1	Control	Left	356.534	17.598	0
1	Control	Left	356.8	17.598	0.00037453
1	Control	Left	357.067	17.5979	0
1	Control	Left	357.334	17.5979	0.00037453
1	Control	Left	357.6	17.5978	0
1	Control	Left	357.867	17.5978	0.00037453
1	Control	Left	358.134	17.5977	0
1	Control	Left	358.4	17.5977	0.00037453
1	Control	Left	358.667	17.5976	0
1	Control	Left	358.934	17.5976	0.00037453
1	Control	Left	359.2	17.5975	0
1	Control	Left	359.467	17.5975	0
1	Control	Left	359.734	17.5975	0.00037453
1	Control	Left	360	17.5974	0
1	Control	Left	360.267	17.5974	0.00037453
1	Control	Left	360.534	17.5973	0
1	Control	Left	360.8	17.5973	0.00037453
1	Control	Left	361.067	17.5972	0
1	Control	Left	361.334	17.5972	0.00037453
1	Control	Left	361.6	17.5971	0
1	Control	Left	361.867	17.5971	0.00037453
1	Control	Left	362.134	17.597	0
1	Control	Left	362.4	17.597	0.00037453
1	Control	Left	362.667	17.5969	0
1	Control	Left	362.934	17.5969	0.00037453
1	Control	Left	363.2	17.5968	0
1	Control	Left	363.467	17.5968	0
1	Control	Left	363.734	17.5968	0.00037453
1	Control	Left	364	17.5967	0
1	Control	Left	364.267	17.5967	0.00037453
1	Control	Left	364.534	17.5966	0
1	Control	Left	364.8	17.5966	0.00037453
1	Control	Left	365.067	17.5965	0
1	Control	Left	365.334	17.5965	0.00037453
1	Control	Left	365.6	17.5964	0
1	Control	Left	365.867	17.5964	0.00037453
1	Control	Left	366.134	17.5963	0
1	Control	Left	366.4	17.5963	0.00037453
1	Control	Left	366.667	17.5962	0
1	Control	Left	366.934	17.5962	0
1	Control	Left	367.2	17.5962	0.00037453
1	Control	Left	367.467	17.5961	0
1	Control	Left	367.734	17.5961	0.00037453
1	Control	Left	368	17.596	0
1	Control	Left	368.267	17.596	0.00037453
1	Control	Left	368.534	17.5959	0
1	Control	Left	368.8	17.5959	0.00037453
1	Control	Left	369.067	17.5958	0
1	Control	Left	369.334	17.5958	0.00037453
1	Control	Left	369.6	17.5957	0
1	Control	Left	369.867	17.5957	0.00037453
1	Control	Left	370.134	17.5956	0
1	Control	Left	370.4	17.5956	0
1	Control	Left	370.667	17.5956	0.00037453
1	Control	Left	370.934	17.5955	0
1	Control	Left	371.2	17.5955	0.00037453
1	Control	Left	371.467	17.5954	0
1	Control	Left	371.734	17.5954	0.00037453
1	Control	Left	372	17.5953	0
1	Control	Left	372.267	17.5953	0.00037453
1	Control	Left	372.534	17.5952	0
1	Control	Left	372.8	17.5952	0.00037453
1	Control	Left	373.067	17.5951	0
1	Control	Left	373.334	17.5951	0.00037453
1	Control	Left	373.6	17.595	0
1	Control	Left	373.867	17.595	0.00037453
1	Control	Left	374.134	17.5949	0
1	Control	Left	374.4	17.5949	0
1	Control	Left	374.667	17.5949	0.00037453
1	Control	Left	374.934	17.5948	0
1	Control	Left	375.2	17.5948	0.00037453
1	Control	Left	375.467	17.5947	0
1	Control	Left	375.734	17.5947	0.00037453
1	Control	Left	376	17.5946	0
1	Control	Left	376.267	17.5946	0.00037453
1	Control	Left	376.534	17.5945	0
1	Control	Left	376.8	17.5945	0.00037453
1	Control	Left	377.067	17.5944	0
1	Control	Left	377.334	17.5944	0.00037453
1	Control	Left	377.6	17.5943	0
1	Control	Left	377.867	17.5943	0
1	Control	Left	378.134	17.5943	0.00037453
1	Control	Left	378.4	17.5942	0
1	Control	Left	378.667	17.5942	0.00037453
1	Control	Left	378.934	17.5941	0
1	Control	Left	379.2	17.5941	0.00037453
1	Control	Left	379.467	17.594	0
1	Control	Left	379.734	17.594	0.00037453
1	Control	Left	380	17.5939	0
1	Control	Left	380.267	17.5939	0.00037453
1	Control	Left	380.534	17.5938	0
1	Control	Left	380.8	17.5938	0.00037453
1	Control	Left	381.067	17.5937	0
1	Control	Left	381.334	17.5937	0
1	Control	Left	381.6	17.5937	0.00037453
1	Control	Left	381.867	17.5936	0
1	Control	Left	382.134	17.5936	0.00037453
1	Control	Left	382.4	17.5935	0
1	Control	Left	382.667	17.5935	0.00037453
1	Control	Left	382.934	17.5934	0
1	Control	Left	383.2	17.5934	0.00037453
1	Control	Left	383.467	17.5933	0
1	Control	Left	383.734	17.5933	0.00037453
1	Control	Left	384	17.5932	0
1	Control	Left	384.267	17.5932	0.00037453
1	Control	Left	384.534	17.5931	0
1	Control	Left	384.8	17.5931	0.00037453
1	Control	Left	385.067	17.593	0
1	Control	Left	385.334	17.593	0
1	Control	Left	385.6	17.593	0.00037453
1	Control	Left	385.867	17.5929	0
1	Control	Left	386.134	17.5929	0.00037453
1	Control	Left	386.4	17.5928	0
1	Control	Left	386.667	17.5928	0.00037453
1	Control	Left	386.934	17.5927	0
1	Control	Left	387.2	17.5927	0.00037453
1	Control	Left	387.467	17.5926	0
1	Control	Left	387.734	17.5926	0.00037453
1	Control	Left	388	17.5925	0
1	Control	Left	388.267	17.5925	0.00037453
1	Control	Left	388.534	17.5924	0
1	Control	Left	388.8	17.5924	0
1	Control	Left	389.067	17.5924	0.00037453
1	Control	Left	389.334	17.5923	0
1	Control	Left	389.6	17.5923	0.00037453
1	Control	Left	389.867	17.5922	0
1	Control	Left	390.134	17.5922	0.00037453
1	Control	Left	390.4	17.5921	0
1	Control	Left	390.667	17.5921	0.00037453
1	Control	Left	390.934	17.592	0
1	Control	Left	391.2	17.592	0.00037453
1	Control	Left	391.467	17.5919	0
1	Control	Left	391.734	17.5919	0.00037453
1	Control	Left	392	17.5918	0
1	Control	Left	392.267	17.5918	0
1	Control	Left	392.534	17.5918	0.00037453
1	Control	Left	392.8	17.5917	0
1	Control	Left	393.067	17.5917	0.00037453
1	Control	Left	393.334	17.5916	0
1	Control	Left	393.6	17.5916	0.00037453
1	Control	Left	393.867	17.5915	0
1	Control	Left	394.134	17.5915	0.00037453
1	Control	Left	394.4	17.5914	0
1	Control	Left	394.667	17.5914	0.00037453
1	Control	Left	394.934	17.5913	0
1	Control	Left	395.2	17.5913	0.00037453
1	Control	Left	395.467	17.5912	0
1	Control	Left	395.734	17.5912	0.00037453
1	Control	Left	396	17.5911	0
1	Control	Left	396.267	17.5911	0
1	Control	Left	396.534	17.5911	0.00037453
1	Control	Left	396.8	17.591	0
1	Control	Left	397.067	17.591	0.00037453
1	Control	Left	397.334	17.5909	0
1	Control	Left	397.6	17.5909	0.00037453
1	Control	Left	397.867	17.5908	0
1	Control	Left	398.134	17.5908	0.00037453
1	Control	Left	398.4	17.5907	0
1	Control	Left	398.667	17.5907	0.00037453
1	Control	Left	398.934	17.5906	0
1	Control	Left	399.2	17.5906	0.00037453
1	Control	Left	399.467	17.5905	0
1	Control	Left	399.734	17.5905	0
1	Control	Left	400	17.5905	0.00037453
1	Control	Left	400.267	17.5904	0
1	Control	Left	400.534	17.5904	0.00037453
1	Control	Left	400.801	17.5903	0
1	Control	Left	401.067	17.5903	0.00037453
1	Control	Left	401.334	17.5902	0
1	Control	Left	401.601	17.5902	0.00037453
1	Control	Left	401.867	17.5901	0
1	Control	Left	402.134	17.5901	0.00037453
1	Control	Left	402.401	17.59	0
1	Control	Left	402.667	17.59	0.00037453
1	Control	Left	402.934	17.5899	0
1	Control	Left	403.201	17.5899	0
1	Control	Left	403.467	17.5899	0.00037453
1	Control	Left	403.734	17.5898	0
1	Control	Left	404.001	17.5898	0.00037453
1	Control	Left	404.267	17.5897	0
1	Control	Left	404.534	17.5897	0.00037453
1	Control	Left	404.801	17.5896	0
1	Control	Left	405.067	17.5896	0.00037453
1	Control	Left	405.334	17.5895	0
1	Control	Left	405.601	17.5895	0.00037453
1	Control	Left	405.867	17.5894	0
1	Control	Left	406.134	17.5894	0.00037453
1	Control	Left	406.401	17.5893	0
1	Control	Left	406.667	17.5893	0.00037453
1	Control	Left	406.934	17.5892	0
1	Control	Left	407.201	17.5892	0
1	Control	Left	407.467	17.5892	0.00037453
1	Control	Left	407.734	17.5891	0
1	Control	Left	408.001	17.5891	0.00037453
1	Control	Left	408.267	17.589	0
1	Control	Left	408.534	17.589	0.00037453
1	Control	Left	408.801	17.5889	0
1	Control	Left	409.067	17.5889	0.00037453
1	Control	Left	409.334	17.5888	0
1	Control	Left	409.601	17.5888	0.00037453
1	Control	Left	409.867	17.5887	0
1	Control	Left	410.134	17.5887	0.00037453
1	Control	Left	410.401	17.5886	0
1	Control	Left	410.667	17.5886	0
1	Control	Left	410.934	17.5886	0.00037453
1	Control	Left	411.201	17.5885	0
1	Control	Left	411.467	17.5885	0.00037453
1	Control	Left	411.734	17.5884	0
1	Control	Left	412.001	17.5884	0.00037453
1	Control	Left	412.267	17.5883	0
1	Control	Left	412.534	17.5883	0.00037453
1	Control	Left	412.801	17.5882	0
1	Control	Left	413.067	17.5882	0.00037453
1	Control	Left	413.334	17.5881	0
1	Control	Left	413.601	17.5881	0.00037453
1	Control	Left	413.867	17.588	0
1	Control	Left	414.134	17.588	0
1	Control	Left	414.401	17.588	0.00037453
1	Control	Left	414.667	17.5879	0
1	Control	Left	414.934	17.5879	0.00037453
1	Control	Left	415.201	17.5878	0
1	Control	Left	415.467	17.5878	0.00037453
1	Control	Left	415.734	17.5877	0
1	Control	Left	416.001	17.5877	0.00037453
1	Control	Left	416.267	17.5876	0
1	Control	Left	416.534	17.5876	0.00037453
1	Control	Left	416.801	17.5875	0
1	Control	Left	417.067	17.5875	0.00037453
1	Control	Left	417.334	17.5874	0
1	Control	Left	417.601	17.5874	0.00037453
1	Control	Left	417.867	17.5873	0
1	Control	Left	418.134	17.5873	0
1	Control	Left	418.401	17.5873	0.00037453
1	Control	Left	418.667	17.5872	0
1	Control	Left	418.934	17.5872	0.00037453
1	Control	Left	419.201	17.5871	0
1	Control	Left	419.467	17.5871	0.00037453
1	Control	Left	419.734	17.587	0
1	Control	Left	420.001	17.587	0.00037453
1	Control	Left	420.267	17.5869	0
1	Control	Left	420.534	17.5869	0.00037453
1	Control	Left	420.801	17.5868	0
1	Control	Left	421.067	17.5868	0.00037453
1	Control	Left	421.334	17.5867	0
1	Control	Left	421.601	17.5867	0
1	Control	Left	421.867	17.5867	0.00037453
1	Control	Left	422.134	17.5866	0
1	Control	Left	422.401	17.5866	0.00037453
1	Control	Left	422.667	17.5865	0
1	Control	Left	422.934	17.5865	0.00037453
1	Control	Left	423.201	17.5864	0
1	Control	Left	423.467	17.5864	0.00037453
1	Control	Left	423.734	17.5863	0
1	Control	Left	424.001	17.5863	0.00037453
1	Control	Left	424.267	17.5862	0
1	Control	Left	424.534	17.5862	0.00037453
1	Control	Left	424.801	17.5861	0
1	Control	Left	425.067	17.5861	0
1	Control	Left	425.334	17.5861	0.00037453
1	Control	Left	425.601	17.586	0
1	Control	Left	425.867	17.586	0.00037453
1	Control	Left	426.134	17.5859	0
1	Control	Left	426.401	17.5859	0.00037453
1	Control	Left	426.667	17.5858	0
1	Control	Left	426.934	17.5858	0.00037453
1	Control	Left	427.201	17.5857	0
1	Control	Left	427.467	17.5857	0.00037453
1	Control	Left	427.734	17.5856	0
1	Control	Left	428.001	17.5856	0.00037453
1	Control	Left	428.267	17.5855	0
1	Control	Left	428.534	17.5855	0.00037453
1	Control	Left	428.801	17.5854	0
1	Control	Left	429.067	17.5854	0
1	Control	Left	429.334	17.5854	0.00037453
1	Control	Left	429.601	17.5853	0
1	Control	Left	429.867	17.5853	0.00037453
1	Control	Left	430.134	17.5852	0
1	Control	Left	430.401	17.5852	0.00037453
1	Control	Left	430.667	17.5851	0
1	Control	Left	430.934	17.5851	0.00037453
1	Control	Left	431.201	17.585	0
1	Control	Left	431.467	17.585	0.00037453
1	Control	Left	431.734	17.5849	0
1	Control	Left	432.001	17.5849	0.00037453
1	Control	Left	432.267	17.5848	0
1	Control	Left	432.534	17.5848	0
1	Control	Left	432.801	17.5848	0.00037453
1	Control	Left	433.067	17.5847	0
1	Control	Left	433.334	17.5847	0.00037453
1	Control	Left	433.601	17.5846	0
1	Control	Left	433.867	17.5846	0.00037453
1	Control	Left	434.134	17.5845	0
1	Control	Left	434.401	17.5845	0.00037453
1	Control	Left	434.667	17.5844	0
1	Control	Left	434.934	17.5844	0.00037453
1	Control	Left	435.201	17.5843	0
1	Control	Left	435.467	17.5843	0.00037453
1	Control	Left	435.734	17.5842	0
1	Control	Left	436.001	17.5842	0
1	Control	Left	436.267	17.5842	0.00037453
1	Control	Left	436.534	17.5841	0
1	Control	Left	436.801	17.5841	0.00037453
1	Control	Left	437.067	17.584	0
1	Control	Left	437.334	17.584	0.00037453
1	Control	Left	437.601	17.5839	0
1	Control	Left	437.867	17.5839	0.00037453
1	Control	Left	438.134	17.5838	0
1	Control	Left	438.401	17.5838	0.00037453
1	Control	Left	438.667	17.5837	0
1	Control	Left	438.934	17.5837	0.00037453
1	Control	Left	439.201	17.5836	0
1	Control	Left	439.467	17.5836	0.00037453
1	Control	Left	439.734	17.5835	0
1	Control	Left	440.001	17.5835	0
1	Control	Left	440.267	17.5835	0.00037453
1	Control	Left	440.534	17.5834	0
1	Control	Left	440.801	17.5834	0.00037453
1	Control	Left	441.067	17.5833	0
1	Control	Left	441.334	17.5833	0.00037453
1	Control	Left	441.601	17.5832	0
1	Control	Left	441.867	17.5832	0.00037453
1	Control	Left	442.134	17.5831	0
1	Control	Left	442.401	17.5831	0.00037453
1	Control	Left	442.667	17.583	0
1	Control	Left	442.934	17.583	0.00037453
1	Control	Left	443.201	17.5829	0
1	Control	Left	443.467	17.5829	0
1	Control	Left	443.734	17.5829	0.00037453
1	Control	Left	444.001	17.5828	0
1	Control	Left	444.267	17.5828	0.00037453
1	Control	Left	444.534	17.5827	0
1	Control	Left	444.801	17.5827	0.00037453
1	Control	Left	445.067	17.5826	0
1	Control	Left	445.334	17.5826	0.00037453
1	Control	Left	445.601	17.5825	0
1	Control	Left	445.867	17.5825	0.00037453
1	Control	Left	446.134	17.5824	0
1	Control	Left	446.401	17.5824	0.00037453
1	Control	Left	446.667	17.5823	0
1	Control	Left	446.934	17.5823	0
1	Control	Left	447.201	17.5823	0.00037453
1	Control	Left	447.467	17.5822	0
1	Control	Left	447.734	17.5822	0.00037453
1	Control	Left	448.001	17.5821	0
1	Control	Left	448.267	17.5821	0.00037453
1	Control	Left	448.534	17.582	0
1	Control	Left	448.801	17.582	0.00037453
1	Control	Left	449.067	17.5819	0
1	Control	Left	449.334	17.5819	0.00037453
1	Control	Left	449.601	17.5818	0
1	Control	Left	449.867	17.5818	0.00037453
1	Control	Left	450.134	17.5817	0
1	Control	Left	450.401	17.5817	0
1	Control	Left	450.667	17.5817	0.00037453
1	Control	Left	450.934	17.5816	0
1	Control	Left	451.201	17.5816	0.00037453
1	Control	Left	451.467	17.5815	0
1	Control	Left	451.734	17.5815	0.00037453
1	Control	Left	452.001	17.5814	0
1	Control	Left	452.267	17.5814	0.00037453
1	Control	Left	452.534	17.5813	0
1	Control	Left	452.801	17.5813	0.00037453
1	Control	Left	453.067	17.5812	0
1	Control	Left	453.334	17.5812	0.00037453
1	Control	Left	453.601	17.5811	0
1	Control	Left	453.867	17.5811	0.00037453
1	Control	Left	454.134	17.581	0
1	Control	Left	454.401	17.581	0
1	Control	Left	454.667	17.581	0.00037453
1	Control	Left	454.934	17.5809	0
1	Control	Left	455.201	17.5809	0.00037453
1	Control	Left	455.467	17.5808	0
1	Control	Left	455.734	17.5808	0.00037453
1	Control	Left	456.001	17.5807	0
1	Control	Left	456.267	17.5807	0.00037453
1	Control	Left	456.534	17.5806	0
1	Control	Left	456.801	17.5806	0.00037453
1	Control	Left	457.067	17.5805	0
1	Control	Left	457.334	17.5805	0.00037453
1	Control	Left	457.601	17.5804	0
1	Control	Left	457.867	17.5804	0
1	Control	Left	458.134	17.5804	0.00037453
1	Control	Left	458.401	17.5803	0
1	Control	Left	458.667	17.5803	0.00037453
1	Control	Left	458.934	17.5802	0
1	Control	Left	459.201	17.5802	0.00037453
1	Control	Left	459.467	17.5801	0
1	Control	Left	459.734	17.5801	0.00037453
1	Control	Left	460.001	17.58	0
1	Control	Left	460.267	17.58	0.00037453
1	Control	Left	460.534	17.5799	0
1	Control	Left	460.801	17.5799	0.00037453
1	Control	Left	461.067	17.5798	0
1	Control	Left	461.334	17.5798	0
1	Control	Left	461.601	17.5798	0.00037453
1	Control	Left	461.867	17.5797	0
1	Control	Left	462.134	17.5797	0.00037453
1	Control	Left	462.401	17.5796	0
1	Control	Left	462.667	17.5796	0.00037453
1	Control	Left	462.934	17.5795	0
1	Control	Left	463.201	17.5795	0.00037453
1	Control	Left	463.467	17.5794	0
1	Control	Left	463.734	17.5794	0.00037453
1	Control	Left	464.001	17.5793	0
1	Control	Left	464.267	17.5793	0.00037453
1	Control	Left	464.534	17.5792	0
1	Control	Left	464.801	17.5792	0.00037453
1	Control	Left	465.067	17.5791	0
1	Control	Left	465.334	17.5791	0
1	Control	Left	465.601	17.5791	0.00037453
1	Control	Left	465.867	17.579	0
1	Control	Left	466.134	17.579	0.00037453
1	Control	Left	466.401	17.5789	0
1	Control	Left	466.667	17.5789	0.00037453
1	Control	Left	466.934	17.5788	0
1	Control	Left	467.201	17.5788	0.00037453
1	Control	Left	467.467	17.5787	0
1	Control	Left	467.734	17.5787	0.00037453
1	Control	Left	468.001	17.5786	0
1	Control	Left	468.267	17.5786	0.00037453
1	Control	Left	468.534	17.5785	0
1	Control	Left	468.801	17.5785	0
1	Control	Left	469.067	17.5785	0.00037453
1	Control	Left	469.334	17.5784	0
1	Control	Left	469.601	17.5784	0.00037453
1	Control	Left	469.867	17.5783	0
1	Control	Left	470.134	17.5783	0.00037453
1	Control	Left	470.401	17.5782	0
1	Control	Left	470.667	17.5782	0.00037453
1	Control	Left	470.934	17.5781	0
1	Control	Left	471.201	17.5781	0.00037453
1	Control	Left	471.467	17.578	0
1	Control	Left	471.734	17.578	0.00037453
1	Control	Left	472.001	17.5779	0
1	Control	Left	472.267	17.5779	0
1	Control	Left	472.534	17.5779	0.00037453
1	Control	Left	472.801	17.5778	0
1	Control	Left	473.067	17.5778	0.00037453
1	Control	Left	473.334	17.5777	0
1	Control	Left	473.601	17.5777	0.00037453
1	Control	Left	473.867	17.5776	0
1	Control	Left	474.134	17.5776	0.00037453
1	Control	Left	474.401	17.5775	0
1	Control	Left	474.667	17.5775	0.00037453
1	Control	Left	474.934	17.5774	0
1	Control	Left	475.201	17.5774	0.00037453
1	Control	Left	475.467	17.5773	0
1	Control	Left	475.734	17.5773	0.00037453
1	Control	Left	476.001	17.5772	0
1	Control	Left	476.267	17.5772	0
1	Control	Left	476.534	17.5772	0.00037453
1	Control	Left	476.801	17.5771	0
1	Control	Left	477.067	17.5771	0.00037453
1	Control	Left	477.334	17.577	0
1	Control	Left	477.601	17.577	0.00037453
1	Control	Left	477.867	17.5769	0
1	Control	Left	478.134	17.5769	0.00037453
1	Control	Left	478.401	17.5768	0
1	Control	Left	478.667	17.5768	0.00037453
1	Control	Left	478.934	17.5767	0
1	Control	Left	479.201	17.5767	0.00037453
1	Control	Left	479.467	17.5766	0
1	Control	Left	479.734	17.5766	0
1	Control	Left	480.001	17.5766	0.00037453
1	Control	Left	480.267	17.5765	0
1	Control	Left	480.534	17.5765	0.00037453
1	Control	Left	480.801	17.5764	0
1	Control	Left	481.067	17.5764	0.00037453
1	Control	Left	481.334	17.5763	0
1	Control	Left	481.601	17.5763	0.00037453
1	Control	Left	481.867	17.5762	0
1	Control	Left	482.134	17.5762	0.00037453
1	Control	Left	482.401	17.5761	0
1	Control	Left	482.667	17.5761	0.00037453
1	Control	Left	482.934	17.576	0
1	Control	Left	483.201	17.576	0
1	Control	Left	483.467	17.576	0.00037453
1	Control	Left	483.734	17.5759	0
1	Control	Left	484.001	17.5759	0.00037453
1	Control	Left	484.267	17.5758	0
1	Control	Left	484.534	17.5758	0.00037453
1	Control	Left	484.801	17.5757	0
1	Control	Left	485.067	17.5757	0.00037453
1	Control	Left	485.334	17.5756	0
1	Control	Left	485.601	17.5756	0.00037453
1	Control	Left	485.867	17.5755	0
1	Control	Left	486.134	17.5755	0.00037453
1	Control	Left	486.401	17.5754	0
1	Control	Left	486.667	17.5754	0.00037453
1	Control	Left	486.934	17.5753	0
1	Control	Left	487.201	17.5753	0
1	Control	Left	487.467	17.5753	0.00037453
1	Control	Left	487.734	17.5752	0
1	Control	Left	488.001	17.5752	0.00037453
1	Control	Left	488.267	17.5751	0
1	Control	Left	488.534	17.5751	0.00037453
1	Control	Left	488.801	17.575	0
1	Control	Left	489.067	17.575	0.00037453
1	Control	Left	489.334	17.5749	0
1	Control	Left	489.601	17.5749	0.00037453
1	Control	Left	489.867	17.5748	0
1	Control	Left	490.134	17.5748	0.00037453
1	Control	Left	490.401	17.5747	0
1	Control	Left	490.667	17.5747	0
1	Control	Left	490.934	17.5747	0.00037453
1	Control	Left	491.201	17.5746	0
1	Control	Left	491.467	17.5746	0.00037453
1	Control	Left	491.734	17.5745	0
1	Control	Left	492.001	17.5745	0.00037453
1	Control	Left	492.267	17.5744	0
1	Control	Left	492.534	17.5744	0.00037453
1	Control	Left	492.801	17.5743	0
1	Control	Left	493.067	17.5743	0.00037453
1	Control	Left	493.334	17.5742	0
1	Control	Left	493.601	17.5742	0.00037453
1	Control	Left	493.867	17.5741	0
1	Control	Left	494.134	17.5741	0
1	Control	Left	494.401	17.5741	0.00037453
1	Control	Left	494.667	17.574	0
1	Control	Left	494.934	17.574	0.00037453
1	Control	Left	495.201	17.5739	0
1	Control	Left	495.467	17.5739	0.00037453
1	Control	Left	495.734	17.5738	0
1	Control	Left	496.001	17.5738	0.00037453
1	Control	Left	496.267	17.5737	0
1	Control	Left	496.534	17.5737	0.00037453
1	Control	Left	496.801	17.5736	0
1	Control	Left	497.067	17.5736	0.00037453
1	Control	Left	497.334	17.5735	0
1	Control	Left	497.601	17.5735	0.00037453
1	Control	Left	497.867	17.5734	0
1	Control	Left	498.134	17.5734	0
1	Control	Left	498.401	17.5734	0.00037453
1	Control	Left	498.667	17.5733	0
1	Control	Left	498.934	17.5733	0.00037453
1	Control	Left	499.201	17.5732	0
1	Control	Left	499.467	17.5732	0.00037453
1	Control	Left	499.734	17.5731	0
1	Control	Left	500.001	17.5731	0.00037453
1	Control	Left	500.267	17.573	0
1	Control	Left	500.534	17.573	0.00037453
1	Control	Left	500.801	17.5729	0
1	Control	Left	501.067	17.5729	0.00037453
1	Control	Left	501.334	17.5728	0
1	Control	Left	501.601	17.5728	0
1	Control	Left	501.867	17.5728	0.00037453
1	Control	Left	502.134	17.5727	0
1	Control	Left	502.401	17.5727	0.00037453
1	Control	Left	502.667	17.5726	0
1	Control	Left	502.934	17.5726	0.00037453
1	Control	Left	503.201	17.5725	0
1	Control	Left	503.467	17.5725	0.00037453
1	Control	Left	503.734	17.5724	0
1	Control	Left	504.001	17.5724	0.00037453
1	Control	Left	504.267	17.5723	0
1	Control	Left	504.534	17.5723	0.00037453
1	Control	Left	504.801	17.5722	0
1	Control	Left	505.067	17.5722	0
1	Control	Left	505.334	17.5722	0.00037453
1	Control	Left	505.601	17.5721	0
1	Control	Left	505.867	17.5721	0.00037453
1	Control	Left	506.134	17.572	0
1	Control	Left	506.401	17.572	0.00037453
1	Control	Left	506.667	17.5719	0
1	Control	Left	506.934	17.5719	0.00037453
1	Control	Left	507.201	17.5718	0
1	Control	Left	507.467	17.5718	0.00037453
1	Control	Left	507.734	17.5717	0
1	Control	Left	508.001	17.5717	0.00037453
1	Control	Left	508.267	17.5716	0
1	Control	Left	508.534	17.5716	0.00037453
1	Control	Left	508.801	17.5715	0
1	Control	Left	509.067	17.5715	0
1	Control	Left	509.334	17.5715	0.00037453
1	Control	Left	509.601	17.5714	0
1	Control	Left	509.867	17.5714	0.00037453
1	Control	Left	510.134	17.5713	0
1	Control	Left	510.401	17.5713	0.00037453
1	Control	Left	510.667	17.5712	0
1	Control	Left	510.934	17.5712	0.00037453
1	Control	Left	511.201	17.5711	0
1	Control	Left	511.467	17.5711	0.00037453
1	Control	Left	511.734	17.571	0
1	Control	Left	512.001	17.571	0.00037453
1	Control	Left	512.267	17.5709	0
1	Control	Left	512.534	17.5709	0
1	Control	Left	512.801	17.5709	0.00037453
1	Control	Left	513.067	17.5708	0
1	Control	Left	513.334	17.5708	0.00037453
1	Control	Left	513.601	17.5707	0
1	Control	Left	513.867	17.5707	0.00037453
1	Control	Left	514.134	17.5706	0
1	Control	Left	514.401	17.5706	0.00037453
1	Control	Left	514.667	17.5705	0
1	Control	Left	514.934	17.5705	0.00037453
1	Control	Left	515.201	17.5704	0
1	Control	Left	515.467	17.5704	0.00037453
1	Control	Left	515.734	17.5703	0
1	Control	Left	516.001	17.5703	0
1	Control	Left	516.267	17.5703	0.00037453
1	Control	Left	516.534	17.5702	0
1	Control	Left	516.801	17.5702	0.00037453
1	Control	Left	517.067	17.5701	0
1	Control	Left	517.334	17.5701	0.00037453
1	Control	Left	517.601	17.57	0
1	Control	Left	517.867	17.57	0.00037453
1	Control	Left	518.134	17.5699	0
1	Control	Left	518.401	17.5699	0.00037453
1	Control	Left	518.667	17.5698	0
1	Control	Left	518.934	17.5698	0.00037453
1	Control	Left	519.201	17.5697	0
1	Control	Left	519.467	17.5697	0.00037453
1	Control	Left	519.734	17.5696	0
1	Control	Left	520.001	17.5696	0
1	Control	Left	520.267	17.5696	0.00037453
1	Control	Left	520.534	17.5695	0
1	Control	Left	520.801	17.5695	0.00037453
1	Control	Left	521.067	17.5694	0
1	Control	Left	521.334	17.5694	0.00037453
1	Control	Left	521.601	17.5693	0
1	Control	Left	521.867	17.5693	0.00037453
1	Control	Left	522.134	17.5692	0
1	Control	Left	522.401	17.5692	0.00037453
1	Control	Left	522.667	17.5691	0
1	Control	Left	522.934	17.5691	0.00037453
1	Control	Left	523.201	17.569	0
1	Control	Left	523.467	17.569	0
1	Control	Left	523.734	17.569	0.00037453
1	Control	Left	524.001	17.5689	0
1	Control	Left	524.267	17.5689	0.00037453
1	Control	Left	524.534	17.5688	0
1	Control	Left	524.801	17.5688	0.00037453
1	Control	Left	525.067	17.5687	0
1	Control	Left	525.334	17.5687	0.00037453
1	Control	Left	525.601	17.5686	0
1	Control	Left	525.867	17.5686	0.00037453
1	Control	Left	526.134	17.5685	0
1	Control	Left	526.401	17.5685	0.00037453
1	Control	Left	526.667	17.5684	0
1	Control	Left	526.934	17.5684	0
1	Control	Left	527.201	17.5684	0.00037453
1	Control	Left	527.467	17.5683	0
1	Control	Left	527.734	17.5683	0.00037453
1	Control	Left	528.001	17.5682	0
1	Control	Left	528.267	17.5682	0.00037453
1	Control	Left	528.534	17.5681	0
1	Control	Left	528.801	17.5681	0.00037453
1	Control	Left	529.067	17.568	0
1	Control	Left	529.334	17.568	0.00037453
1	Control	Left	529.601	17.5679	0
1	Control	Left	529.867	17.5679	0.00037453
1	Control	Left	530.134	17.5678	0
1	Control	Left	530.401	17.5678	0
1	Control	Left	530.667	17.5678	0.00037453
1	Control	Left	530.934	17.5677	0
1	Control	Left	531.201	17.5677	0.00037453
1	Control	Left	531.467	17.5676	0
1	Control	Left	531.734	17.5676	0.00037453
1	Control	Left	532.001	17.5675	0
1	Control	Left	532.267	17.5675	0.00037453
1	Control	Left	532.534	17.5674	0
1	Control	Left	532.801	17.5674	0.00037453
1	Control	Left	533.067	17.5673	0
1	Control	Left	533.334	17.5673	0.00037453
1	Control	Left	533.601	17.5672	0
1	Control	Left	533.867	17.5672	0.00037453
1	Control	Left	534.134	17.5671	0
1	Control	Left	534.401	17.5671	0
1	Control	Left	534.667	17.5671	0.00037453
1	Control	Left	534.934	17.567	0
1	Control	Left	535.201	17.567	0.00037453
1	Control	Left	535.467	17.5669	0
1	Control	Left	535.734	17.5669	0.00037453
1	Control	Left	536.001	17.5668	0
1	Control	Left	536.267	17.5668	0.00037453
1	Control	Left	536.534	17.5667	0
1	Control	Left	536.801	17.5667	0.00037453
1	Control	Left	537.067	17.5666	0
[truncated: 84,375 more rows]
